# Supplementary material for: Peptide presentation by HLA-DQ molecules is associated with the development of immune tolerance
Source: PeerJ. 2018 Jul 3;6:e5118. doi: 10.7717/peerj.5118 (PMC6034589; doi:10.7717/peerj.5118)
Supplement: Table S1 [file peerj-06-5118-s001.xlsx]

## Sheet: Munka1
Species	Sequence
Aspergillus fumigatus	ATWTCINQQLNPKTNKWEDK
Aspergillus fumigatus	FGNRPTMEAVGAYDV
Aspergillus fumigatus	HYLLEFPTFPDGHDYKFDSK
Aspergillus fumigatus	KFDSKKPKEDPGPARVIYTY
Aspergillus fumigatus	LIKGRTPIKFGKADCDRPPK
Aspergillus fumigatus	SYPHWFTNGYDGNGKLIKGR
Aspergillus fumigatus	GAEFTVAKQGDAPTI
Aspergillus fumigatus	ARVIYTYPNKVFCGI
Aspergillus fumigatus	LDGFNWAVNDIVSKG
Aspergillus fumigatus	VDVVAVLAYNDAYVM
Aspergillus fumigatus	ALAAVLPLCSAQTWSKCNPL
Aspergillus fumigatus	EALQYFALEAYAFDI
Aspergillus fumigatus	EAYAFDIAAPGVGCA
Aspergillus fumigatus	ESDDLDEVDWEVLGGDTTQV
Aspergillus fumigatus	ESYTYSDNSGSWQSIKFDGS
Aspergillus fumigatus	HFADGYDEVIALAKS
Aspergillus fumigatus	HVPEYIEKLPEIRAK
Aspergillus fumigatus	KNHLEFSSAETVLKH
Aspergillus fumigatus	KRYALVIDHGKITYA
Aspergillus fumigatus	PTIDTDFYFFFGKAEVVMKA
Aspergillus fumigatus	SDPDARFSKSIGWAD
Aspergillus fumigatus	STYTADFTSASALDQWEVTA
Aspergillus fumigatus	TACGIPINYNASKEW
Aspergillus fumigatus	VATPQETFHTYTIDWTKDAV
Aspergillus fumigatus	YNDAYVMSAWGKANQ
Aspergillus fumigatus	AAGAESLFAASSFTG
Aspergillus fumigatus	ACALVFGAVAAVLAF
Aspergillus fumigatus	ANAVCPYMTGELNRR
Aspergillus fumigatus	DDFANDLKEGLRTFK
Aspergillus fumigatus	DFSNITAASFLAKEG
Aspergillus fumigatus	DGASKLVKFHWKSLQ
Aspergillus fumigatus	GKLVRAVSSSFEDVW
Aspergillus fumigatus	GKMQLNRNPRNYFAE
Aspergillus fumigatus	GSRGSSDLARDVHGF
Aspergillus fumigatus	HGVFTSYGDFSNITA
Aspergillus fumigatus	IPVFFIQDAILFPDL
Aspergillus fumigatus	IVPEEFVPITKLGKM
Aspergillus fumigatus	KEGKQTPVFVRFSTV
Aspergillus fumigatus	LIDGFRFGKTVGALG
Aspergillus fumigatus	LRDRLKDDGVDVVLV
Aspergillus fumigatus	PEPDPTFYHNNKTAD
Aspergillus fumigatus	QRFDHERVPERAVHA
Aspergillus fumigatus	TLLEDFIFRQKIQRF
Aspergillus fumigatus	VIDAIRFENANVKSP
Aspergillus fumigatus	VKNNVIIQLNRIDND
Bacillus anthracis	GDLSIPSSELENIPSENQYF
Bacillus anthracis	GRIDKNVSPEARHPLVAAYP
Bacillus anthracis	GYTVDVKNKRTFLSPWISNI
Bacillus anthracis	IDKDIRKILSGYIVEIEDTE
Bacillus anthracis	LLFTNQLKEHPTDFSVEFLE
Bacillus anthracis	NANIRYVNTGTAPIYNVLPT
Bacillus anthracis	SDVLEMYKAIGGKIYIVDGD
Bacillus anthracis	SEVHGNAEVHASFFDIGGSV
Bacillus anthracis	TAPIYNVLPTTSLVLGKNQT
Bacillus anthracis	VERRIAAVNPSDPLETTKPD
Bacillus anthracis	YGKDALLHEHYVYAKEGYEP
Bacillus anthracis	YNDKLPLYISNPNYKVNVYA
Bacillus anthracis	YVYAKEGYEPVLVIQSSEDY
Bacillus anthracis	YYEIGKILSRDILSKINQPY
Bacillus anthracis	FHYDRNNIAVGADESVVKEA
Bacillus anthracis	FSNSNSSTVAIDHSLSLAGE
Bacillus anthracis	LAGERTWAETMGLNTADTAR
Bacillus anthracis	LEKGRLYQIKIQYQRENPTE
Bacillus anthracis	LGYYFSDLNFQAPMVVTSST
Bacillus anthracis	NWSEVLPQIQETTARIIFNG
Bacillus anthracis	PNYKVNVYAVTKENTIINPS
Bacillus anthracis	QNKKEVISSDNLQLPELKQK
Bacillus anthracis	SSTPITMNYNQFLELEKTKQ
Bacillus anthracis	TDQVYGNIATYNFENGRVRV
Bacillus anthracis	AVDDYAGYLLDKNQSDLVTN
Bacillus anthracis	EAQLNINQEWNKALGLPKYT
Bacillus anthracis	EIMKHIVKIEVKGEEAVKKE
Bacillus anthracis	EYIRIDAKVVPKSKIDTKIQ
Bacillus anthracis	HQSIGSTLYNKIYLYENMNI
Bacillus anthracis	IKQHYQHWSDSLSEEGRGLL
Bacillus anthracis	INLDVRKQYKRDIQNIDALL
Bacillus anthracis	KDDIIHSLSQEEKELLKRIQ
Bacillus anthracis	KIYLYENMNINNLTATLGAD
Bacillus anthracis	KLITFNVHNRYASNIVESAY
Bacillus anthracis	KTFQFINDQIKFIINS
Bacillus anthracis	LDNERLKWRIQLSPDTRAGY
Bacillus anthracis	LILNEWKNNIQSDLIKKVTN
Bacillus anthracis	MLSRYEKWEKIKQHYQHWSD
Bacillus anthracis	NKALGLPKYTKLITFNVHNR
Bacillus anthracis	PKSKIDTKIQEAQLNINQEW
Bacillus anthracis	QLSPDTRAGYLENGKLILQR
Bacillus anthracis	QNSNEVQEVFAKAFAYYIEP
Bacillus anthracis	QSDLIKKVTNYLVDGNGRFV
Bacillus anthracis	VENTEKALNVYYEIGKILSR
Bacillus anthracis	VKGEEAVKKEAAEKLLEKVP
Bacillus anthracis	VLVIQSSEDYVENTEKALNV
Bacillus anthracis	YLVDGNGRFVFTDITLPNIA
Bacillus anthracis	AAEKLLEKVPSDVLEMYKAI
Bacillus anthracis	AGPTVPDRDNDGIPDSLEVE
Bacillus anthracis	DKNQSDLVTNSKKFIDIFKE
Bacillus anthracis	DMLNISSLRQDGKTFIDFKK
Bacillus anthracis	DTGGLIDSPSINLDVRKQYK
Bacillus anthracis	EKEFLKKLQIDIRDSLSEEE
Bacillus anthracis	ENIPSENQYFQSAIWSGFIK
Bacillus anthracis	EQVHSKGLYVPESRSILLHG
Bacillus anthracis	EQYTHQDEIYEQVHSKGLYV
Bacillus anthracis	FRLMHSTDHAERLKVQKNAP
Bacillus anthracis	GLKEVINDRYDMLNISSLRQ
Bacillus anthracis	IKLNAKMNILIRDKRFHYDR
Bacillus anthracis	KKLQIPIEPKKDDIIHSLSQ
Bacillus anthracis	LQLPELKQKSSNSRKKRSTS
Bacillus anthracis	LSLEELKDQRMLARYEKWEK
Bacillus anthracis	MIVDINERPALDNERLKWRI
Bacillus anthracis	NNLTATLGADLVDSTDNTKI
Bacillus anthracis	QKFLDVLNTIKNASDSDGQD
Bacillus anthracis	QYQGKDITEFDFNFDQQTSQ
Bacillus anthracis	SEGFIHEFGHAVDDYAGYLL
Bacillus anthracis	SKKFIDIFKEEGSNLTSYGR
Bacillus anthracis	SSNPLSEKEKEFLKKLKLDI
Bacillus anthracis	VDDQEVINKASNSNKIRLEK
Bacillus anthracis	VKKSDEYTFATSADNHVTMW
Bacillus anthracis	DVQIIKQSEKEYIRIDAKVV
Bacillus anthracis	EGSNLTSYGRTNEAEFFAEA
Bacillus anthracis	FTDITLPNIAEQYTHQDEIY
Bacillus anthracis	LQRNIGLEIKDVQIIKQSEK
Bacillus anthracis	PESRSILLHGPSKGVELRND
Bacillus anthracis	PSKGVELRNDSEGFIHEFGH
Bacillus anthracis	TNEAEFFAEAFRLMHSTDHA
Bacillus anthracis	YASNIVESAYLILNEWKNNI
Bacillus anthracis	GMHVKEKEKNKDENKRKDEE
Bacillus anthracis	QPYDINQRLQDTGGLIDSPS
Borrelia burgdorferi	AAWNSGTSTLTITVNSKKTK
Borrelia burgdorferi	CKQNVSSLDEKNSVSVD
Borrelia burgdorferi	DLVFTKENTITVQQYDSNGT
Borrelia burgdorferi	EDGKTLVSKKVTSKDKSSTE
Borrelia burgdorferi	EKFNEKGEVSEKIITRADGT
Borrelia burgdorferi	EKIITRADGTRLEYTEIKSD
Borrelia burgdorferi	EKTTLVVKEGTVTLSKNISK
Borrelia burgdorferi	EKVLVRMKELAVQSGNG
Borrelia burgdorferi	GVLEGVKADKSKVKLTISDD
Borrelia burgdorferi	KEKNKDGKYDLIATVDKLEL
Borrelia burgdorferi	KGTSDKNNGSGVLEGVKADK
Borrelia burgdorferi	KLEGSAVEITKLDEIKNALK
Borrelia burgdorferi	LGQTTLEVFKEDGKTLVSKK
Borrelia burgdorferi	LIATVDKLELKGTSDKNNGS
Borrelia burgdorferi	LPGEMNVLVSKEKNKDGKYD
Borrelia burgdorferi	LVGGSTRIPAIQKIVKDIF
Borrelia burgdorferi	QDEAIAVNIYAANVANLF
Borrelia burgdorferi	RLEYTEIKSDGSGKAKEVLK
Borrelia burgdorferi	SGEVSVELNDTDSSAATKKT
Borrelia burgdorferi	SKVKLTISDDLGQTTLEVFK
Borrelia burgdorferi	SYVLEGTLTAEKTTLVVKEG
Borrelia burgdorferi	TDSSAATKKTAAWNSGTSTL
Borrelia burgdorferi	TITVNSKKTKDLVFTKENTI
Borrelia burgdorferi	TTTVDANTSLAKIENAIR
Borrelia burgdorferi	TVQQYDSNGTKLEGSAVEIT
Borrelia burgdorferi	TVTLSKNISKSGEVSVELND
Borrelia burgdorferi	VTSKDKSSTEEKFNEKGEVS
Burkholderia pseudomallei	AAQNRFTAIATTQQAGSNNL
Burkholderia pseudomallei	AEAVRRALSLLGVGDAQMEA
Burkholderia pseudomallei	AGTLSFQVGANVGQTVSVDL
Burkholderia pseudomallei	ALLQQHAQYLKSHPQRHILI
Burkholderia pseudomallei	AMLMIGALAACKSGVKLDEH
Burkholderia pseudomallei	AQAQSQIQSADFAQETANLS
Burkholderia pseudomallei	DFAQETANLSRAQVLQQAGI
Burkholderia pseudomallei	DSYSVQDQYQALLQQHAQYL
Burkholderia pseudomallei	EYNLALGQKRAEAVRRALSL
Burkholderia pseudomallei	GTIKVAIDSSGAAWSSGSTG
Burkholderia pseudomallei	LAKRSVYFDFDSYSVQDQYQ
Burkholderia pseudomallei	LTSLTNSLQRIRQLAVQASN
Burkholderia pseudomallei	MMSKKLRLAFAMLMIGALAA
Burkholderia pseudomallei	NQGVSNANDGVSILQTASSG
Burkholderia pseudomallei	NVGQTVSVDLTQSMSAAKIG
Burkholderia pseudomallei	VSILQTASSGLTSLTNSLQR
Burkholderia pseudomallei	ADDAAGLAIATRMQTQINGL
Burkholderia pseudomallei	ADKQGVFTPSGAGTNPLYTE
Burkholderia pseudomallei	AELAARPEYRELQPYARQQA
Burkholderia pseudomallei	AIFSEAKDRFCMDPATRAGN
Burkholderia pseudomallei	AKQAIRHFVDEAVKQVAHAR
Burkholderia pseudomallei	AMVSIDNALATVNNLQATLG
Burkholderia pseudomallei	ATAMVAQINAVNKPQTVSNL
Burkholderia pseudomallei	CKSGVKLDEHANQGDAVSTQ
Burkholderia pseudomallei	CMDPATRAGNVRPAFIEALG
Burkholderia pseudomallei	DGKGGFTFTDQNNQALSSTA
Burkholderia pseudomallei	DISTQTGAYQAMVSIDNALA
Burkholderia pseudomallei	EAVKQVAHARTPEIRQDAEF
Burkholderia pseudomallei	ELQPYARQQAIDLVANALPA
Burkholderia pseudomallei	ERSNTLVEFRQTVQTLEATY
Burkholderia pseudomallei	EVNRIASQTNYNGKNILDGS
Burkholderia pseudomallei	FSKIGETLGQLFRHRAPDSA
Burkholderia pseudomallei	GAAWSSGSTGQETTQINVVS
Burkholderia pseudomallei	GAGTNPLYTEIRLRADTLMG
Burkholderia pseudomallei	GPLSASDASALQQEVAQQIS
Burkholderia pseudomallei	GRQVYEATLCAIFSEAKDRF
Burkholderia pseudomallei	GTGTAASPSFQTLALSTSAT
Burkholderia pseudomallei	HVKRGEAQPRTSFAQQIKRI
Burkholderia pseudomallei	IDLVANALPAERSNTLVEFR
Burkholderia pseudomallei	IRLRADTLMGAELAARPEYR
Burkholderia pseudomallei	IRQLAVQASNGPLSASDASA
Burkholderia pseudomallei	KSHPQRHILIQGNTDERGTS
Burkholderia pseudomallei	LGVGDAQMEAVSLGKEKPVA
Burkholderia pseudomallei	LQQEVAQQISEVNRIASQTN
Burkholderia pseudomallei	LVAQQNLNGSQGALSQAITR
Burkholderia pseudomallei	MTYNPRIGGFTHVKQASFDV
Burkholderia pseudomallei	PGRVRLQGVRYVGSYRPTGD
Burkholderia pseudomallei	QETTQINVVSDGKGGFTFTD
Burkholderia pseudomallei	QGALSQAITRLSSGKRINSA
Burkholderia pseudomallei	QNNQALSSTAVTAVFGSSTA
Burkholderia pseudomallei	QTLALSTSATSALSATDQAN
Burkholderia pseudomallei	QTVQTLEATYRRAAQDASRD
Burkholderia pseudomallei	SALSATDQANATAMVAQINA
Burkholderia pseudomallei	SVLAQANSLPQQVLKLLQ
Burkholderia pseudomallei	THVKQASFDVHVKRGEAQPR
Burkholderia pseudomallei	TPEIRQDAEFGRQVYEATLC
Burkholderia pseudomallei	TQSMSAAKIGGGMVQTGQTL
Burkholderia pseudomallei	TRMQTQINGLNQGVSNANDG
Burkholderia pseudomallei	TSFAQQIKRIFSKIGETLGQ
Burkholderia pseudomallei	TTQQAGSNNLAQAQSQIQSA
Burkholderia pseudomallei	TVNNLQATLGAAQNRFTAIA
Burkholderia pseudomallei	VDPLNDPNSPLAKRSVYFDF
Burkholderia pseudomallei	VNKPQTVSNLDISTQTGAYQ
Burkholderia pseudomallei	VRPAFIEALGDAARATGLPG
Burkholderia pseudomallei	VTAVFGSSTAGTGTAASPSF
Burkholderia pseudomallei	YNGKNILDGSAGTLSFQVGA
Burkholderia pseudomallei	YVGSYRPTGDAKQAIRHFVD
Burkholderia pseudomallei	AAKIQGMNVEVVVATGYTDR
Burkholderia pseudomallei	AAQKAIDAAKSQVANDNAVA
Burkholderia pseudomallei	AATAVMAASASAQSVPASRQ
Burkholderia pseudomallei	AFADDKAFDAMLALGAAMQK
Burkholderia pseudomallei	AGGETERIPSTEPLGSSAAT
Burkholderia pseudomallei	AHNQTLSQNRAQSVVNALAQ
Burkholderia pseudomallei	ALVAQAPAPAPVAPVAPAIT
Burkholderia pseudomallei	ANQGDAVSTQPNPENVAQVT
Burkholderia pseudomallei	AQPRGFCAGVDRAIEIVERA
Burkholderia pseudomallei	AQSVVNALAQRGVAANRLSA
Burkholderia pseudomallei	ARADAALAAVVGERVAARRD
Burkholderia pseudomallei	ARSSSISNTNRTGENPMITP
Burkholderia pseudomallei	ASQTPRVTGMHDALVQRHVS
Burkholderia pseudomallei	ATQNRQDAVKFMAPQCDVVI
Burkholderia pseudomallei	AVAGSGAQRVELARPKPDAQ
Burkholderia pseudomallei	AVNDNWVNGTGEWVWMNGTN
Burkholderia pseudomallei	AVRVEDWISRRGSDPVSLDE
Burkholderia pseudomallei	AWRREHKDLDKLNHYSFGDV
Burkholderia pseudomallei	CPLVTKVHVEVAKMRQEGVD
Burkholderia pseudomallei	DAARATGLPGADKQGVFTPS
Burkholderia pseudomallei	DNATEAGRAQNRRVEIYLRA
Burkholderia pseudomallei	DQYAITPAFTPLLNDLATTL
Burkholderia pseudomallei	DRAIEIVERAIAMHGAPIYV
Burkholderia pseudomallei	DTLLIARDPREIKNAIEKSV
Burkholderia pseudomallei	DVPIDPTSIEYLENTSFAEH
Burkholderia pseudomallei	DVRRLELPDPERVALVTQTT
Burkholderia pseudomallei	EIKNAIEKSVTDFGGLENYK
Burkholderia pseudomallei	ELARPKPDAQTRATDRRTVS
Burkholderia pseudomallei	ELCWRDAFWTPATANAKCDG
Burkholderia pseudomallei	ELTGGADPFALMTPVCGLSA
Burkholderia pseudomallei	EQIDPAWVAGKRRIGVTAGA
Burkholderia pseudomallei	ERVALVTQTTLSVDDAAEII
Burkholderia pseudomallei	EVEGTMGQVERGMHLVESVE
Burkholderia pseudomallei	FEERDAVLLGGSSDNEFVKL
Burkholderia pseudomallei	FETVTEASFPGKWKIIYFYP
Burkholderia pseudomallei	FMAPQCDVVIVVGSPNSSNS
Burkholderia pseudomallei	FTVVAAKPGFNNHEENGQSA
Burkholderia pseudomallei	FVEELEEVPSGNTVIFSAHG
Burkholderia pseudomallei	GAAQMTAAIAGGALQATTSL
Burkholderia pseudomallei	GAGIGALAGGGKGAAIGAGV
Burkholderia pseudomallei	GALKAKFPAIREPKKQDICY
Burkholderia pseudomallei	GALVGGVTGYNWQAIKNKLA
Burkholderia pseudomallei	GASAQQQGADRAEQKEDENA
Burkholderia pseudomallei	GCATQQGTNTAVGTGTGAAL
Burkholderia pseudomallei	GETVRHEIDHGGERMSDEHA
Burkholderia pseudomallei	GEWVWMNGTNELCWRDAFWT
Burkholderia pseudomallei	GGALQATTSLGGAMQQMKSL
Burkholderia pseudomallei	GGAMQQMKSLSTKSMSIEKE
Burkholderia pseudomallei	GGERMSDEHASVLAQEAPAR
Burkholderia pseudomallei	GGMVQTGQTLGTIKVAIDSS
Burkholderia pseudomallei	GGQIGKNQIDGASAQQQGAD
Burkholderia pseudomallei	GINNVGKTGQAGGETERIPS
Burkholderia pseudomallei	GKGAAIGAGVGALVGGVTGY
Burkholderia pseudomallei	GKWKIIYFYPKDFTFVCPTE
Burkholderia pseudomallei	GLEREHKRLAASQTPRVTGM
Burkholderia pseudomallei	GNTVIFSAHGVSKAVRDEAA
Burkholderia pseudomallei	GSSDNEFVKLAWRREHKDLD
Burkholderia pseudomallei	GVAAYMVDAPEQIDPAWVAG
Burkholderia pseudomallei	GVKRAAGDAPRAAADAPQRF
Burkholderia pseudomallei	HAEQALELRGINKPVLSNDE
Burkholderia pseudomallei	HDALVQRHVSLDGAKAAHGE
Burkholderia pseudomallei	HEENLVKAGRQQMKGDLLQS
Burkholderia pseudomallei	HKFLIDLPALTQGPRTAYII
Burkholderia pseudomallei	IAMHGAPIYVRHEIVHNKYV
Burkholderia pseudomallei	IARLRELGVTNVRALEGIEE
Burkholderia pseudomallei	IGSDKYNDRLSLRRAQAVKS
Burkholderia pseudomallei	IISSNLGLKHRVTLRKATLA
Burkholderia pseudomallei	ILDGLQTDELCPCNRAIGGATL
Burkholderia pseudomallei	INKPVLSNDEVSHVKIKRDT
Burkholderia pseudomallei	IQHVSVNNLNVGRSPEEILR
Burkholderia pseudomallei	IVEFAKLAKQFEERDAVLLG
Burkholderia pseudomallei	IVMIGHKGHPEVEGTMGQVE
Burkholderia pseudomallei	KAVRDDGRALARADAALAAV
Burkholderia pseudomallei	KDFTFVCPTEIVEFAKLAKQ
Burkholderia pseudomallei	KGELIDQLGVRDKEAGVALR
Burkholderia pseudomallei	KLNHYSFGDVKGELIDQLGV
Burkholderia pseudomallei	KLTMLAHDAMMSAAAQDRSI
Burkholderia pseudomallei	KMPDDVQTRLLASILQIDKD
Burkholderia pseudomallei	KNRKQLIACLAPDRRVEVEV
Burkholderia pseudomallei	KRRIGVTAGASAPEVLAQAV
Burkholderia pseudomallei	KVYTEGKGKRNPVTGNTCKQ
Burkholderia pseudomallei	LASILQIDKDPHKVDIKKLH
Burkholderia pseudomallei	LDGAKAAHGEGVKRAAGDAP
Burkholderia pseudomallei	LDGKLRFASHEYDFRQFQRN
Burkholderia pseudomallei	LFDFDKAVLKPAGKQKLDEL
Burkholderia pseudomallei	LFRHRAPDSAPGRVRLQGVR
Burkholderia pseudomallei	LGHDEASWAQNRRADLVYQQ
Burkholderia pseudomallei	LKPQAELKQFHAEQALELRG
Burkholderia pseudomallei	LMTPVCGLSANNIFKLMTEK
Burkholderia pseudomallei	LNQLLSKDFSKMPDDVQTRL
Burkholderia pseudomallei	LSVDDAAEIIGALKAKFPAI
Burkholderia pseudomallei	MKTVGDKLEAFTVVAAKPGF
Burkholderia pseudomallei	MLALGAAMQKNVQSDLAMQG
Burkholderia pseudomallei	MLEHGVMKIPGINNVGKTGQ
Burkholderia pseudomallei	MLGINSNINSLVAQQNLNGS
Burkholderia pseudomallei	MNKLSKLAFIAATAVMAASA
Burkholderia pseudomallei	MNTKIATRLSVFALAGALLA
Burkholderia pseudomallei	MSAAAQDRSIGAAQMTAAIA
Burkholderia pseudomallei	MSIGVQSSGINISHAELSRL
Burkholderia pseudomallei	MSSTDTLSGQVAAADAEILL
Burkholderia pseudomallei	NISHAELSRLVDAGKSEQGD
Burkholderia pseudomallei	NNHEENGQSAFETVTEASFP
Burkholderia pseudomallei	NNIFKLMTEKDVPIDPTSIE
Burkholderia pseudomallei	NPVTGNTCKQKNRKQLIACL
Burkholderia pseudomallei	NQNPQITASVVGYTDSTGSA
Burkholderia pseudomallei	NVPSSVTFATDQYAITPAFT
Burkholderia pseudomallei	NVQSDLAMQGKLTMLAHDAM
Burkholderia pseudomallei	NVRALEGIEENVSFPLPRGL
Burkholderia pseudomallei	NWQAIKNKLAPSAQQTGTQV
Burkholderia pseudomallei	PAGKQKLDELAAKIQGMNVE
Burkholderia pseudomallei	PATANAKCDGALVAQAPAPA
Burkholderia pseudomallei	PHKVDIKKLHLDGKLRFASH
Burkholderia pseudomallei	PLLNDLATTLNQNPQITASV
Burkholderia pseudomallei	PNPENVAQVTVDPLNDPNSP
Burkholderia pseudomallei	PSAQQTGTQVTEQPDGSLKL
Burkholderia pseudomallei	PVAPVAPAITSQKITYQADT
Burkholderia pseudomallei	QGMGASNPIADNATEAGRAQ
Burkholderia pseudomallei	QGNTDERGTSEYNLALGQKR
Burkholderia pseudomallei	QHRIDMHGMRHEENLVKAGR
Burkholderia pseudomallei	QQMKGDLLQSGGQIGKNQID
Burkholderia pseudomallei	QQTAMAAASTRDEAAHRSRE
Burkholderia pseudomallei	QSDLGGGALPAVRVEDWISR
Burkholderia pseudomallei	RAAADAPQRFAFADDKAFDA
Burkholderia pseudomallei	RAEQKEDENAQQTAMAAAST
Burkholderia pseudomallei	RDEAAHRSREAAQKAIDAAK
Burkholderia pseudomallei	RDKEAGVALRATFIVDPDNT
Burkholderia pseudomallei	REPKKQDICYATQNRQDAVK
Burkholderia pseudomallei	RGMHLVESVEDVRRLELPDP
Burkholderia pseudomallei	RGSDPVSLDELNQLLSKDFS
Burkholderia pseudomallei	RGVAANRLSAQGMGASNPIA
Burkholderia pseudomallei	RHEIVHNKYVVEDLKKKGAI
Burkholderia pseudomallei	RRAAQDASRDEKGATNAADGA
Burkholderia pseudomallei	RTGENPMITPIISSNLGLKH
Burkholderia pseudomallei	RVEVEVVGTQEVQKTTVPAQ
Burkholderia pseudomallei	RVTLRKATLASLMQSLSGES
Burkholderia pseudomallei	SAPEVLAQAVIARLRELGVT
Burkholderia pseudomallei	SAQSVPASRQAVNDNWVNGT
Burkholderia pseudomallei	SLMQSLSGESSNRVMWNDRY
Burkholderia pseudomallei	SLRRAQAVKSYLVSKGVPAN
Burkholderia pseudomallei	SNRVMWNDRYDTLLIARDPR
Burkholderia pseudomallei	SPAGPLGGLPARSSSISNTN
Burkholderia pseudomallei	SQKITYQADTLFDFDKAVLK
Burkholderia pseudomallei	SRLREVAEKRGVAAYMVDAP
Burkholderia pseudomallei	STKSMSIEKELKPQAELKQF
Burkholderia pseudomallei	SVLAQEAPARQHRIDMHGMR
Burkholderia pseudomallei	TDFGGLENYKELTGGADPFA
Burkholderia pseudomallei	TEPLGSSAATSPAGPLGGLP
Burkholderia pseudomallei	TEQPDGSLKLNVPSSVTFAT
Burkholderia pseudomallei	TQGPRTAYIIQSDLGGGALP
Burkholderia pseudomallei	TRATDRRTVSGLEREHKRLA
Burkholderia pseudomallei	VAAADAEILLAQPRGFCAGV
Burkholderia pseudomallei	VAKMRQEGVDIVMIGHKGHP
Burkholderia pseudomallei	VDAGKSEQGDKAVRDDGRAL
Burkholderia pseudomallei	VEDLKKKGAIFVEELEEVPS
Burkholderia pseudomallei	VFALAGALLAGCATQQGTNT
Burkholderia pseudomallei	VGERVAARRDAVAGSGAQRV
Burkholderia pseudomallei	VGRSPEEILRILDGLQTDEL
Burkholderia pseudomallei	VGYTDSTGSAAHNQTLSQNR
Burkholderia pseudomallei	VNTLDSHKNYVVIVNDGRLG
Burkholderia pseudomallei	VRGLRIYDATCPLVTKVHVE
Burkholderia pseudomallei	VSHVKIKRDTGETVRHEIDH
Burkholderia pseudomallei	VSKAVRDEAAVRGLRIYDAT
Burkholderia pseudomallei	VSLGKEKPVALGHDEASWAQ
Burkholderia pseudomallei	VVGSPNSSNSSRLREVAEKR
Burkholderia pseudomallei	VVIVNDGRLGHKFLIDLPAL
Burkholderia pseudomallei	VVVATGYTDRIGSDKYNDRL
Burkholderia pseudomallei	YLENTSFAEHVNTLDSHKNY
Burkholderia pseudomallei	YLVSKGVPANKVYTEGKGKR
Burkholderia pseudomallei	APGTPRRLTIETGQLVTRLC
Burkholderia pseudomallei	DPLPPAMLYHELVGLLGRLS
Burkholderia pseudomallei	DRGDQVHICIVDKQWNLKKL
Burkholderia pseudomallei	KLVDLQLPGARLNALPNPPR
Burkholderia pseudomallei	RMRLANLDAFDPLPPAMLYH
Burkholderia pseudomallei	AALPDALAFARACAMRFGRL
Burkholderia pseudomallei	AHLVLRSLIDELQSTLRVRL
Burkholderia pseudomallei	ALPDGRWAYFAVRDHAFMPN
Burkholderia pseudomallei	ALPIARVAGRNASRTVSLDP
Burkholderia pseudomallei	APGGWRLERYECTPGTAHYA
Burkholderia pseudomallei	ARSGPVAPPWAALPDALAFA
Burkholderia pseudomallei	ASPTWRAYRLNANLGGIAPP
Burkholderia pseudomallei	ASTSAQRVLSTGGGVADLIE
Burkholderia pseudomallei	AVRDHAFMPNGDWVGSREEA
Burkholderia pseudomallei	CLALQAARTGGPEMAFGDVE
Burkholderia pseudomallei	DAAAKLERLLPEQGPRAPLA
Burkholderia pseudomallei	DLDQDGLGLGRLGLRHARGV
Burkholderia pseudomallei	DRELGYDHDDLQTSFEPLAM
Burkholderia pseudomallei	DTDGERATLDVPLTAPTAND
Burkholderia pseudomallei	DTTTATAPVEVIVLTNAGLM
Burkholderia pseudomallei	EAEEREAALERVRAELAARQ
Burkholderia pseudomallei	EAVELAKKLKFDLMVLRIDR
Burkholderia pseudomallei	ECTPGTAHYAWARNGSNVRY
Burkholderia pseudomallei	EFVRAIDVPGLRVERIAYQN
Burkholderia pseudomallei	EKLRQLLPQQTKLGAVEQIQ
Burkholderia pseudomallei	ELERQGFQNFQPKRLDDLLP
Burkholderia pseudomallei	ELQSTLRVRLASTSAQRVLS
Burkholderia pseudomallei	ELVGLLGRLSVLPGVDEELA
Burkholderia pseudomallei	ETGQLVTRLCWKSQLRSDEV
Burkholderia pseudomallei	ETPVLPLRFEDRGDQVHICI
Burkholderia pseudomallei	EVPDLAVGLDAPGTPRRLTI
Burkholderia pseudomallei	FAYWHHRAKVEAEEREAALE
Burkholderia pseudomallei	FDLMVLRIDRGVAAAGYANT
Burkholderia pseudomallei	FEVESTDPFWKQTLAGSAMA
Burkholderia pseudomallei	FQDGTAFSLPSDDPLPPPLE
Burkholderia pseudomallei	GDWVGSREEALERLHTDYAW
Burkholderia pseudomallei	GGWNVVIGEPELERQGFQNF
Burkholderia pseudomallei	GPEMAFGDVELASRYRAVST
Burkholderia pseudomallei	GSRELVAKSRGVLVFPDVIQ
Burkholderia pseudomallei	GVAAAGYANTRDGFAPGHLS
Burkholderia pseudomallei	HFQQLERHLAHQASLRLGQT
Burkholderia pseudomallei	HQASLRLGQTSNHGWGFTLL
Burkholderia pseudomallei	IFAFSAAMPAEKLRQLLPQQ
Burkholderia pseudomallei	KQTLAGSAMALRIVGDFPDL
Burkholderia pseudomallei	LASRYRAVSTEVPDLAVGLD
Burkholderia pseudomallei	LEGAFYNGRRQPAPNWLGAF
Burkholderia pseudomallei	LERLHTDYAWGGWNVVIGEP
Burkholderia pseudomallei	LGAMVSRAIALEGAFYNGRR
Burkholderia pseudomallei	LLLRQAIAEYRMRLANLDAF
Burkholderia pseudomallei	LLVVEPGATLDTDGERATLD
Burkholderia pseudomallei	LQTSFEPLAMMLRQALARVI
Burkholderia pseudomallei	LRIVGDFPDLRFEAWGLRDGKVA
Burkholderia pseudomallei	LRVERIAYQNNQWTLEGVLY
Burkholderia pseudomallei	LSPRAALIAATAACVVLGGA
Burkholderia pseudomallei	LVKMGANGAIDTTTATAPVE
Burkholderia pseudomallei	MHKRNLVLKAAAALVVGSLA
Burkholderia pseudomallei	MLRQALARVIETPVLPLRFE
Burkholderia pseudomallei	MSAQVIQIGRQRFVGGLFWQ
Burkholderia pseudomallei	MSSLPVGPVAWSDGMLIETQ
Burkholderia pseudomallei	NANLGGIAPPEFVRAIDVPG
Burkholderia pseudomallei	NASRTVSLDPRFIPPLLDTR
Burkholderia pseudomallei	NLAQQAAALPASPTWRAYRL
Burkholderia pseudomallei	PEQGPRAPLANLAQQAAALP
Burkholderia pseudomallei	QIPYYAQSTYFEVESTDPFW
Burkholderia pseudomallei	QPAPNWLGAFALPDGRWAYF
Burkholderia pseudomallei	QPKRLDDLLPRRGGRPRTER
Burkholderia pseudomallei	QRFVGGLFWQSLSRRNELRA
Burkholderia pseudomallei	RACAMRFGRLAPGGWRLERY
Burkholderia pseudomallei	RDGFAPGHLSLGAMVSRAIA
Burkholderia pseudomallei	RFIPPLLDTRAHLVLRSLID
Burkholderia pseudomallei	RLGLRHARGVFQDGTAFSLP
Burkholderia pseudomallei	RLNALPNPPRQIPYYAQSTY
Burkholderia pseudomallei	RRGGRPRTERWWALRPVERR
Burkholderia pseudomallei	RVRAELAARQARSGPVAPPW
Burkholderia pseudomallei	SDDPLPPPLETELAQAGDIA
Burkholderia pseudomallei	SLSRRNELRAEAVELAKKLK
Burkholderia pseudomallei	SNHGWGFTLLDLDQDGLGLG
Burkholderia pseudomallei	TAACVVLGGAFAYWHHRAKV
Burkholderia pseudomallei	TELAQAGDIACLALQAARTG
Burkholderia pseudomallei	TGGGVADLIELLLRQAIAEY
Burkholderia pseudomallei	TKLGAVEQIQKLVDLQLPGA
Burkholderia pseudomallei	TLSRLYSTVRGSRELVAKSR
Burkholderia pseudomallei	TPLADDSVVRTQLLARLQWL
Burkholderia pseudomallei	TQLLARLQWLDAAAKLERLL
Burkholderia pseudomallei	VDKQWNLKKLIFAFSAAMPA
Burkholderia pseudomallei	VIVLTNAGLMGDVSISGTKVTKLKI
Burkholderia pseudomallei	VLPGVDEELADRELGYDHDD
Burkholderia pseudomallei	VPLTAPTANDTPLADDSVVR
Burkholderia pseudomallei	WAAGADASVALVKMGANGAI
Burkholderia pseudomallei	WARNGSNVRYLLVVEPGATL
Burkholderia pseudomallei	WKSQLRSDEVALPIARVAGR
Burkholderia pseudomallei	WSDGMLIETQHFQQLERHLA
Burkholderia pseudomallei	WWALRPVERRLSPRAALIAA
Burkholderia pseudomallei	AAALVVGSLALAGCTTTPDK
Burkholderia pseudomallei	AGLIIGGQTGNGALRVGGAT
Burkholderia pseudomallei	AIVFLFMTQDALDKFRNSDG
Burkholderia pseudomallei	ALDKFRNSDGWAAGADASVA
Burkholderia pseudomallei	GVLVFPDVIQAGLIIGGQTG
Burkholderia pseudomallei	LAGCTTTPDKPANAATNASK
Burkholderia pseudomallei	NGALRVGGATVGYYNTSSLS
Burkholderia pseudomallei	PANAATNASKRQAIDASVDA
Burkholderia pseudomallei	RQAIDASVDATLSRLYSTVR
Burkholderia pseudomallei	VGLQAGAQSKAIVFLFMTQD
Burkholderia pseudomallei	VGYYNTSSLSVGLQAGAQSK
Clostridium botulinum	CMENNSGWKVSLNYGEIIW
Clostridium botulinum	DQKPISNLGNIHASNNIMF
Clostridium botulinum	ENFSTSFWIRIPKYFNSIS
Clostridium botulinum	EVILKNAIVYNSMYENFST
Clostridium botulinum	GEIIWTLQDTQEIKQRVVF
Clostridium botulinum	IGFIGFHQFNNIAKLVASN
Clostridium botulinum	ILSALEIPDVGNLSQVVVM
Clostridium botulinum	KINIGSKVNFDPIDKNQIQ
Clostridium botulinum	KKYASGNKDNIVRNNDRVY
Clostridium botulinum	KNQIQLFNLESSKIEVILK
Clostridium botulinum	KYVDNQRLLSTFTEYIKNI
Clostridium botulinum	KYVDVNNVGIRGYMYLKGP
Clostridium botulinum	LNEKEIKDLYDNQSNSGIL
Clostridium botulinum	LVASNWYNRQIERSSRTLG
Clostridium botulinum	NDRVYINVVVKNKEYRLAT
Clostridium botulinum	NKCKMNLQDNNGNDIGFIG
Clostridium botulinum	NNIMFKLDGCRDTHRYIWI
Clostridium botulinum	NSGILKDFWGDYLQYDKPY
Clostridium botulinum	QRVVFKYSQMINISDYINR
Clostridium botulinum	QVVVMKSKNDQGITNKCKM
Clostridium botulinum	RLNNSKIYINGRLIDQKPI
Clostridium botulinum	RYIWIKYFNLFDKELNEKE
Clostridium botulinum	SRTLGCSWEFIPVDDGWGERPL
Clostridium botulinum	YDKPYYMLNLYDPNKYVDV
Clostridium botulinum	YESNHLIDLSRYASKINIG
Clostridium botulinum	YIKNIINTSILNLRYESNH
Clostridium botulinum	YLKGPRGSVMTTNIYLNSS
Clostridium botulinum	YLNSSLYRGTKFIIKKYAS
Clostridium botulinum	YRLATNASQAGVEKILSAL
Clostridium tetani	AFCPEYVPTFDNVIENITSL
Clostridium tetani	AFRNVDGSGLVSKLIG
Clostridium tetani	AGEVRQITFRDLPDKFNAYL
Clostridium tetani	AIHLVNNESSEVIVHKAMDI
Clostridium tetani	AKKQLLEFDTQSKNILMQYI
Clostridium tetani	ANSKFIGITELKKLESKINK
Clostridium tetani	DIIDDFTNESSQKTTIDKIS
Clostridium tetani	DISGFNSSVITYPDAQLVPG
Clostridium tetani	DPNRDILIASNWYFNHLKDK
Clostridium tetani	DPNYLRTDSDKDRFLQTMVKLFNRIKN
Clostridium tetani	DTIIMMEPPYCKGLDIYYKA
Clostridium tetani	EEKANKAMININIFMRESSR
Clostridium tetani	EKIIKTIDNFLEKRYEKWIE
Clostridium tetani	ELGKKFNIKTRLSYFSMNHD
Clostridium tetani	ETTGVVLLLEYIPEITLPVI
Clostridium tetani	FDKDSNGQYIVNEDKFQILY
Clostridium tetani	FLRDFWGNPLRYDTEYYLIP
Clostridium tetani	FNAYLANKWVFITITNDRLS
Clostridium tetani	FNLLEQDPSGATTKSAMLTN
Clostridium tetani	FQILYNSIMYGFTEIELGKK
Clostridium tetani	GTNEYSIISSMKKHSLSIGS
Clostridium tetani	HLKDKILGCDWYFVPTDEGWTND
Clostridium tetani	IKNDLYEKTLNDYKAIANKL
Clostridium tetani	ITGLGAIREDNNITLKLDRC
Clostridium tetani	IVPYIGPALNIVKQGYEGNF
Clostridium tetani	IYYKAFKITDRIWIVPERYE
Clostridium tetani	KEQIADEINNLKNKLEEKAN
Clostridium tetani	KSNAASTIEIHNIDDNTIYQ
Clostridium tetani	LCKKIIPPTNIRENLYNRTA
Clostridium tetani	LEKRYEKWIEVYKLVKAKWL
Clostridium tetani	LFTFGGQDANLISIDIKNDL
Clostridium tetani	LKSEYKGQNMRVNTNAFRNV
Clostridium tetani	LLDKIINAIPYLGNSYSLLD
Clostridium tetani	LYGMQVSSHEIIPSKQEIYM
Clostridium tetani	MFNNFTVSFWLRVPKVSASH
Clostridium tetani	MTNSVDDALINSTKIYSYFP
Clostridium tetani	NDRLSSANLYINGVLMGSAE
Clostridium tetani	NEEDIDVILKKSTILNLDIN
Clostridium tetani	NIDDNTIYQYLYAQKSPTTL
Clostridium tetani	NITSLTIGKSKYFQDPALLL
Clostridium tetani	NKNEVRGIVLRVDNKNYFPC
Clostridium tetani	NLDINNDIISDISGFNSSVI
Clostridium tetani	NNITLKLDRCNNNNQYVSID
Clostridium tetani	NNNEHIVGYPKDGNAFNNLD
Clostridium tetani	NYFPCRDGFGSIMQMAFCPE
Clostridium tetani	PALLLMHELIHVLHGLYGMQ
Clostridium tetani	PERYEFGTKPEDFNPPSSLI
Clostridium tetani	PIPFSYSKNLDCWVDNEEDI
Clostridium tetani	PITINNFRYSDPVNNDTIIM
Clostridium tetani	PKEIEKLYTSYLSITFLRDF
Clostridium tetani	PSSLIEGASEYYDPNYLRTD
Clostridium tetani	QEIYMQHTYPISAEELFTFG
Clostridium tetani	RESSRSFLVNQMINEAKKQL
Clostridium tetani	RVGYNAPGIPLYKKMEAVKL
Clostridium tetani	SFSEEPFQDEIVSYNTKNKP
Clostridium tetani	SFVKSGDFIKLYVSYNNNEH
Clostridium tetani	SLTDLGGELCIKIKN
Clostridium tetani	SMNHDPVKIPNLLDDTIYND
Clostridium tetani	TDYMYLTNAPSYTNGKLNIY
Clostridium tetani	TIYNDTEGFNIESKDLKSEY
Clostridium tetani	TKNKPLNFNYSLDKIIVDYN
Clostridium tetani	VDYNLQSKITLPNDRTTPVT
Clostridium tetani	VIVHKAMDIEYNDMFNNFTV
Clostridium tetani	VKLFNRIKNNVAGEALLDKI
Clostridium tetani	VNTQFQKRSYQMYRSLEYQV
Clostridium tetani	YSLLDKFDTNSNSVSFNLLE
Clostridium tetani	YVSIDKFRIFCKALNPKEIE
Clostridium tetani	EYQVDAIKKIIDYEYKIYSG
Clostridium tetani	GLVGTHNGQIGNDPNRDILI
Clostridium tetani	LNIYYRRLYNGLKFIIKRYT
Clostridium tetani	SYKQIYQQKYQFDKDSNGQY
Corynebacterium diphtheriae	GVLLPTIPGKLDVNKSKTHI
Corynebacterium diphtheriae	QGESGHDIKITAENTPLPIA
Corynebacterium diphtheriae	QSIALSSLMVAQAIPLVGEL
Corynebacterium diphtheriae	VDIGFAAYNFVESIINLFQV
Corynebacterium diphtheriae	VHHNTEEIVAQSIALSSLMV
Corynebacterium diphtheriae	AEGSSSVEYINNWEQAKALS
Corynebacterium diphtheriae	AQAIPLVGELVDIGFAAYNF
Corynebacterium diphtheriae	ASRVVLSLPFAEGSSSVEYI
Corynebacterium diphtheriae	CINLDWDVIRDKTKTKIESL
Corynebacterium diphtheriae	CRAIDGDVTFCRPKSPVYVG
Corynebacterium diphtheriae	CRPKSPVYVGNGVHANLHVA
Corynebacterium diphtheriae	EEFIKRFGDGASRVVLSLPF
Corynebacterium diphtheriae	EKAKQYLEEFHQTALEHPEL
Corynebacterium diphtheriae	GADDVVDSSKSFVMENFSSY
Corynebacterium diphtheriae	GKRGQDAMYEYMAQACAGNR
Corynebacterium diphtheriae	GSVMGIADGAVHHNTEEIVA
Corynebacterium diphtheriae	GTQGNYDDDWKGFYSTDNKY
Corynebacterium diphtheriae	HDGYAVSWNTVEDSIIRTGF
Corynebacterium diphtheriae	HGTKPGYVDSIQKGIQKPKS
Corynebacterium diphtheriae	HQTALEHPELSELKTVTGTN
Corynebacterium diphtheriae	KEHGPIKNKMSESPNKTVSE
Corynebacterium diphtheriae	LDVNKSKTHISVNGRKIRMR
Corynebacterium diphtheriae	NNWEQAKALSVELEINFETR
Corynebacterium diphtheriae	NPLSGKAGGVVKVTYPGLTK
Corynebacterium diphtheriae	PVFAGANYAAWAVNVAQVID
Corynebacterium diphtheriae	SELKTVTGTNPVFAGANYAA
Corynebacterium diphtheriae	SESPNKTVSEEKAKQYLEEF
Corynebacterium diphtheriae	SETADNLEKTTAALSILPGI
Corynebacterium diphtheriae	SFVMENFSSYHGTKPGYVDS
Corynebacterium diphtheriae	SPGHKTQPFLHDGYAVSWNT
Corynebacterium diphtheriae	SVNGRKIRMRCRAIDGDVTF
Corynebacterium diphtheriae	TAALSILPGIGSVMGIADGA
Corynebacterium diphtheriae	TAENTPLPIAGVLLPTIPGK
Corynebacterium diphtheriae	TIKKELGLSLTEPLMEQVGT
Corynebacterium diphtheriae	VEDSIIRTGFQGESGHDIKI
Corynebacterium diphtheriae	VELEINFETRGKRGQDAMYE
Corynebacterium diphtheriae	VESIINLFQVVHNSYNRPAY
Corynebacterium diphtheriae	VKVTYPGLTKVLALKVDNAE
Corynebacterium diphtheriae	VLALKVDNAETIKKELGLSL
Corynebacterium diphtheriae	VLGYQKTVDHTKVNSKLSLF
Corynebacterium diphtheriae	VRRSVGSSLSCINLDWDVIR
Corynebacterium diphtheriae	WAVNVAQVIDSETADNLEKT
Corynebacterium diphtheriae	YMAQACAGNRVRRSVGSSLS
Francisella tularensis	ADGKKYYLAIAVNGARSRIEAM
Francisella tularensis	AESLQIVISQRLLKRKGGGRVAAYEV
Francisella tularensis	ATVTVKQGNNFCSGKWTANV
Francisella tularensis	DQAWRYWLAYSYQQTGQKAKA
Francisella tularensis	DRLVRGFYFLLRRMVKNRNTKVGSHN
Francisella tularensis	ENGIWKVNRPNPGPVTIA
Francisella tularensis	FCSGKWTANVVYDKEVIASDSINI
Francisella tularensis	FSDMEIRVRFGLYSKQSASKL
Francisella tularensis	GAKLAVINWQRLNKAPLGGET
Francisella tularensis	GEQFAFRPNNKITIAMV
Francisella tularensis	HKDFNFLLSPNQPILLDIQ
Francisella tularensis	IDSVDMTMAMRIKLAEYVQKL
Francisella tularensis	IGYNINKYFAVQYNQLVGRVFAGLGE
Francisella tularensis	KEKYYKINTQLTYDLAKQ
Francisella tularensis	KVIEKNGIKYIYNQLSLSLEHSYG
Francisella tularensis	NEQYMQMFQVNRFTGYDRINNANQ
Francisella tularensis	NEVTFYIKNGWLQQAKNTGNYS
Francisella tularensis	NIIMVKVFVYNLNNNINAIK
Francisella tularensis	NQNMLANFANAQKYRADKD
Francisella tularensis	PEEFFVATRYYLFLK
Francisella tularensis	PLAYILGYKYFWNQKLYVTKD
Francisella tularensis	QDKIKATVYTAYNNNPQGSV
Francisella tularensis	QTGQRSYNVVLMLQQHGYDAYN
Francisella tularensis	RGDVKSFIPLYLRISGKASSALF
Francisella tularensis	SVDYRYIQTMAPSNISGA
Francisella tularensis	TGIIAVMNYRKLASMDYDVK
Francisella tularensis	TSSITVSLINYVINSVVNPTYNKN
Mycobacterium leprae	AAALEQLLGQTADVA
Mycobacterium leprae	AALAYGLDKGEREQTILVFD
Mycobacterium leprae	ADLAIEYEVMSRLKPGIIMCR
Mycobacterium leprae	AGEAETMTPSGLVIPE
Mycobacterium leprae	AGTEAPLPETFVDYE
Mycobacterium leprae	AKIELSSSQSTSVNLPYITV
Mycobacterium leprae	AVLEEPYILLVSSKV
Mycobacterium leprae	DAEWLKLTSLGLRPR
Mycobacterium leprae	DAWREGEEFVVEFDLPGIK
Mycobacterium leprae	DRMVKDAEAHAEEDRKRREE
Mycobacterium leprae	DSDKNPLFLDEQLIRAEFQR
Mycobacterium leprae	EAVLLRLDGTTLEVE
Mycobacterium leprae	ECELVNSPEFGLLAQVTPEQ
Mycobacterium leprae	EGDIVIYSKYGGTEIK
Mycobacterium leprae	EGSRTTPSTVAFARNGEVLV
Mycobacterium leprae	EREQTILVFDLGGGTFDVSL
Mycobacterium leprae	ERVAVKAEAGAGTEAPL
Mycobacterium leprae	FGAQFITWRGIPLIPSDKV
Mycobacterium leprae	FQRITQDLLDRTRQPFQSVV
Mycobacterium leprae	GDDWDDRIVNWLVDKFKGTS
Mycobacterium leprae	GGDPVVVANSEGSRTTPSTV
Mycobacterium leprae	GGRRRGRSNSGRGRG
Mycobacterium leprae	GLDSIISSASASLLT
Mycobacterium leprae	GRWDEDGAKRIPVDVS
Mycobacterium leprae	GTNQASDRTYLVTLYTSLVV
Mycobacterium leprae	IAFNSGMEPGVVAEKV
Mycobacterium leprae	IDGKKYTAQEISARVLMKLK
Mycobacterium leprae	IRSVKRHMGSDWSIEID
Mycobacterium leprae	KDAGISVSEIDHVVLVGGST
Mycobacterium leprae	KRIPVDVSEGDIVIYS
Mycobacterium leprae	LNWVPVEAGVYRVNR
Mycobacterium leprae	MFGCMNYSTRVTLAD
Mycobacterium leprae	MQEYRGLTSHTPCCR
Mycobacterium leprae	NQYFLHSKMQENWGFTELAER
Mycobacterium leprae	NWGFTELAERTRVESFDEMRH
Mycobacterium leprae	PSFFLTHPQGIAAFG
Mycobacterium leprae	PSGLVIPENAKEKPQE
Mycobacterium leprae	QYPAMLTALQRAVVE
Mycobacterium leprae	RATSGDNHLGGDDWDDRIVN
Mycobacterium leprae	RPEAVLQHARTLAKI
Mycobacterium leprae	RQWVSAGRRVGGRRRG
Mycobacterium leprae	RTRQPFQSVVKDAGISVSEI
Mycobacterium leprae	RVESFDEMRHAEAITDRILLL
Mycobacterium leprae	SPREYTLRTISTLLD
Mycobacterium leprae	TRLLTVVVKQRSKAF
Mycobacterium leprae	TSVNLPYITVDSDKNPLFLD
Mycobacterium leprae	VAKVKIKPLEDKILVQ
Mycobacterium leprae	VKVAVAEGQTVMTGD
Mycobacterium leprae	VQDGETKFILVLTGE
Mycobacterium leprae	YDLMWVQNSTAMTTY
Mycobacterium leprae	DDIWRTLASAVITGN
Mycobacterium leprae	FDEYRAMFALSAMDL
Mycobacterium leprae	LQAYSNLFGRTSAMQ
Mycobacterium leprae	NYEVSPIFARWPRNR
Mycobacterium leprae	EFGLDGVTYEIDLTNKNAA
Mycobacterium leprae	LATVQYDDRRRFTKE
Mycobacterium leprae	LDIYTTLARDMAAIP
Mycobacterium leprae	SGRVTYLNPVGVKWM
Mycobacterium tuberculosis	AAAGFASKTPANQAISMIDG
Mycobacterium tuberculosis	AAGSSATGGAAPVGAGAMGQGAQSG
Mycobacterium tuberculosis	AAWGGSGSEAYQGVQQKWDA
Mycobacterium tuberculosis	AEHQAIIRDVLTASD
Mycobacterium tuberculosis	AGGYKASDMWGPKEDPAWQR
Mycobacterium tuberculosis	AGRVAQIRQEIENSD
Mycobacterium tuberculosis	ALAMEVYQAETAVNTLFEKLEPMAS
Mycobacterium tuberculosis	ALSGQLNPQVNLVDTLNSGQYTVFA
Mycobacterium tuberculosis	AMEDLVRAYHAMSSTHEA
Mycobacterium tuberculosis	AMSSTHEANTMAMMARDT
Mycobacterium tuberculosis	APDGYPIINYEYAIVNNRQK
Mycobacterium tuberculosis	APKTYCEELKGTDTGQACQI
Mycobacterium tuberculosis	APTLDELKLEGDEAT
Mycobacterium tuberculosis	ARLMAGAGPAPMLAAAAGWQTLSAA
Mycobacterium tuberculosis	ASATKDGSHYKITGTATGVD
Mycobacterium tuberculosis	ASMLGTVTNSPGVPAVPWGA
Mycobacterium tuberculosis	ASQSTTNPIFGMPSPGSSTPVGQLP
Mycobacterium tuberculosis	CGNGTPNELGGANIPAEFLE
Mycobacterium tuberculosis	CGSKPPSGSPETGAGAGTVA
Mycobacterium tuberculosis	DCGTIRVGSFRGRWLDPRHA
Mycobacterium tuberculosis	DDIKATYDKGILTVSVAVSE
Mycobacterium tuberculosis	DGISTTKITGTIPASSVKMLDPGAK
Mycobacterium tuberculosis	DGNPPEVKSVGLGNVNGVTL
Mycobacterium tuberculosis	DIASERTAPSRACQGDLGMS
Mycobacterium tuberculosis	DIKVQFQSGGANSPALYLLD
Mycobacterium tuberculosis	DMANPMSPVNKSFEIEVTCS
Mycobacterium tuberculosis	DPDKDVDIMVRDGQLTIKAE
Mycobacterium tuberculosis	DQVHFQPLPPAVVKLSDALI
Mycobacterium tuberculosis	DWYQPACGKAGCQTYKWETF
Mycobacterium tuberculosis	EIAVEQAALQSAWQGDTG
Mycobacterium tuberculosis	EISTNIRQAGVQYSRADEEQ
Mycobacterium tuberculosis	EQGVPFRVQGDNISVKLFDDWSNLG
Mycobacterium tuberculosis	FNLWGPAFHERYPNVTITA
Mycobacterium tuberculosis	GAAILVAGLSGCSSNKSTTG
Mycobacterium tuberculosis	GAMGQGAQSGGSTRPGLVAPAPLAQ
Mycobacterium tuberculosis	GANIPAEFLENFVRSSNLKF
Mycobacterium tuberculosis	GASVTVTGQGNSLKVGNADVVCGGV
Mycobacterium tuberculosis	GCQTYKWETFLTSELPQWLS
Mycobacterium tuberculosis	GCSSNKSTTGSGETTTAAGT
Mycobacterium tuberculosis	GELLPEAAGPTQVLVPRSAI
Mycobacterium tuberculosis	GELSKQTGQQVSIAPNAGLD
Mycobacterium tuberculosis	GFVRTSNIKFQDAYNAGGGH
Mycobacterium tuberculosis	GGGSDKALAAATPMVVWLQTASTQA
Mycobacterium tuberculosis	GLLDPSQAMGPTLIGLAMGD
Mycobacterium tuberculosis	GLLGTSPLSNHPLAGGSGPSAGAGL
Mycobacterium tuberculosis	GLRAQDDFSGWDINTPAFEW
Mycobacterium tuberculosis	GLVAPAPLAQEREEDDEDDWDEEDD
Mycobacterium tuberculosis	GNGGMVTGCAETPGCVAYIG
Mycobacterium tuberculosis	GPKEDPAWQRNDPLLNVGKL
Mycobacterium tuberculosis	GPRLYGEMTMQGTRKPRPSGP
Mycobacterium tuberculosis	GQWRGAAGTAAQAAVVRFQE
Mycobacterium tuberculosis	GSGPSAGAGLLRAESLPGAGGSLTR
Mycobacterium tuberculosis	GSSTPVGQLPPAATQTLGQLGEMSG
Mycobacterium tuberculosis	GTDTGQACQIQMSDPAYNIN
Mycobacterium tuberculosis	GTGGGNPADEEAAQMGLLGTSPLSN
Mycobacterium tuberculosis	GVSTANATVYMIDSVLMPP
Mycobacterium tuberculosis	GYTSGTGQGNASATKDGSHY
Mycobacterium tuberculosis	HPTTTYKAFDWDQAYRKPIT
Mycobacterium tuberculosis	IANNTRVWVYCGNGKPSDLG
Mycobacterium tuberculosis	IDELKTNSSLLTSILTYHVV
Mycobacterium tuberculosis	IKIFMLVTAVVLLCCSGVAT
Mycobacterium tuberculosis	INFNCEVWSNVSETISGPRLY
Mycobacterium tuberculosis	IPPRGTQAVVLKVYQNAGGT
Mycobacterium tuberculosis	IRGSVTPAVSQFNARTADGI
Mycobacterium tuberculosis	ITVGLSRGWSLIKSVRLGNA
Mycobacterium tuberculosis	KLFDDWSNLGSISELSTSRVLDPAA
Mycobacterium tuberculosis	KPDAEEQGVPVSPTASDPALLAEIR
Mycobacterium tuberculosis	KVVIDGKDQNVTGSVVCTTA
Mycobacterium tuberculosis	LARTISEAGQAMASTEGNVTGMFA
Mycobacterium tuberculosis	LFAAFPSFAGLRPTFDTRLM
Mycobacterium tuberculosis	LFEKLEPMASILDPGASQSTTNPIF
Mycobacterium tuberculosis	LGACLALWLSGCSSPKPDAEEQGVP
Mycobacterium tuberculosis	LKVYQNAGGTHPTTTYKAFD
Mycobacterium tuberculosis	LPGAGGSLTRTPLMSQLIEKPVAPS
Mycobacterium tuberculosis	LQVPSPSMGRDIKVQFQSGG
Mycobacterium tuberculosis	LRPTFDTRLMRLEDEMKEGRYE
Mycobacterium tuberculosis	LSGVTNLQAQGTEVIDGISTTKITG
Mycobacterium tuberculosis	LTSELPGWLQANRHVKPTGS
Mycobacterium tuberculosis	MAAHKGLMNIALAISAQQVN
Mycobacterium tuberculosis	MAMMARDTAEAAKWGG
Mycobacterium tuberculosis	MATTLPVQRHPRSLFPEFSE
Mycobacterium tuberculosis	MIRAQAGLLEAEHQA
Mycobacterium tuberculosis	MKIRLHTLLAVLTAAPLLLA
Mycobacterium tuberculosis	MKPDLQRALGATPNTGPAPQGA
Mycobacterium tuberculosis	MLGNAPSVVPNTTLGM
Mycobacterium tuberculosis	MLGTGTPNRARINFNC
Mycobacterium tuberculosis	MNDGKRAVTSAVLVVLGACLALWLS
Mycobacterium tuberculosis	MSQIMYNYPAMMAHAGDMAG
Mycobacterium tuberculosis	MTANVGDMAGYTGTTQSLGA
Mycobacterium tuberculosis	MTEQQWNFAGIEAAASAIQGNVTSI
Mycobacterium tuberculosis	NDGVIFFFNPGELLPEAAGP
Mycobacterium tuberculosis	NDPLLNVGKLIANNTRVWVY
Mycobacterium tuberculosis	NFLLPDAQSIQAAAAGFASK
Mycobacterium tuberculosis	NGKVLAAMYQGTIKTWDDPQ
Mycobacterium tuberculosis	NGVFDFPDSGTHSWEYWGAQ
Mycobacterium tuberculosis	NITSATYQSAIPPRGTQAVV
Mycobacterium tuberculosis	PLPVVFPIVQGELSKQTGQQ
Mycobacterium tuberculosis	PRSLFPEFSELFAAFPSFAG
Mycobacterium tuberculosis	PTGPASVQGMSQDPVAVAASNNPEL
Mycobacterium tuberculosis	PTLIGLAMGDAGGYKASDMW
Mycobacterium tuberculosis	PVGGQSSFYSDWYQPACGKA
Mycobacterium tuberculosis	PVNYQNFAVTNDGVIFFFNP
Mycobacterium tuberculosis	QDAYNAGGGHNGVFDFPDSG
Mycobacterium tuberculosis	QFGDVDAHGAMIRAQ
Mycobacterium tuberculosis	QGTGSGAGIAQAAAGTVNIG
Mycobacterium tuberculosis	QLIEKPVAPSVMPAAAAGSSATGGA
Mycobacterium tuberculosis	QMPYQPVQSPTQVEA
Mycobacterium tuberculosis	QMSDPAYNINISLPSYYPDQ
Mycobacterium tuberculosis	QQFVYAGAMSGLLDPSQAMG
Mycobacterium tuberculosis	QTSPANVVGTRQTLQGASVTVTGQG
Mycobacterium tuberculosis	RANPLAAKGVCTYNDEQGVPFRVQG
Mycobacterium tuberculosis	RCRRALRQIGVLERPVGDSS
Mycobacterium tuberculosis	RGRWLDPRHAGPATAADAGD
Mycobacterium tuberculosis	RNFQVIYEQANAHGQ
Mycobacterium tuberculosis	RPGLDELSFTLTGNPNRPDGGILT
Mycobacterium tuberculosis	RTEQKDFDGRSEFAYGSFVR
Mycobacterium tuberculosis	SAIQGNVTSIHSLLDEGKQSLTKLA
Mycobacterium tuberculosis	SALTLAIYHPQQFVYAGAMS
Mycobacterium tuberculosis	SAWQGDTGITYQGWQTQWNQ
Mycobacterium tuberculosis	SDPALLAEIRQSLDATKGLTSVHVA
Mycobacterium tuberculosis	SEFAYGSFVRTVSLPVGADE
Mycobacterium tuberculosis	SFAAAGLAALAVAVSPPAA
Mycobacterium tuberculosis	SGETTTAAGTTASPGAASGP
Mycobacterium tuberculosis	SPGFGTTVDFPAVPGALGEN
Mycobacterium tuberculosis	STPREAPYELNITSATYQSA
Mycobacterium tuberculosis	STSRVLDPAAGVTQLLSGVTNLQAQ
Mycobacterium tuberculosis	SVAVSEGKPTEKHIQIRSTN
Mycobacterium tuberculosis	TGSAAIGLSMAGSSAMIL
Mycobacterium tuberculosis	THSWEYWGAQLNAMKPDLQR
Mycobacterium tuberculosis	TKGLTSVHVAVRTTGKVDSLLGITS
Mycobacterium tuberculosis	TLGQLGEMSGPMQQLTQPLQQVTSL
Mycobacterium tuberculosis	TPSLPEIAANHITQAVLTATNFFGI
Mycobacterium tuberculosis	TQPLQQVTSLFSQVGGTGGGNPADE
Mycobacterium tuberculosis	TTLGMHCGSFGSAPSNG
Mycobacterium tuberculosis	TVSLPVGADEDDIKATYDKG
Mycobacterium tuberculosis	VAFRAGLVMEAGSKVT
Mycobacterium tuberculosis	VELTARLNSLGEAWTGGGSDKALAA
Mycobacterium tuberculosis	VITMLWHAMPPELNTARLMAGAGPA
Mycobacterium tuberculosis	VKRGLTVAVAGAAILVAGLS
Mycobacterium tuberculosis	VLERPVGDSSDCGTIRVGSF
Mycobacterium tuberculosis	VSDLKSSTAVIPGYPVAGQV
Mycobacterium tuberculosis	VSIAPNAGLDPVNYQNFAVT
Mycobacterium tuberculosis	VTGSVVCTTAAGNVNIAIGG
Mycobacterium tuberculosis	WDINTPAFEWYDQSGLSVVM
Mycobacterium tuberculosis	WDQAYRKPITYDTLWQADTD
Mycobacterium tuberculosis	WLKLGLVEFGGVAKLNAEVMS
Mycobacterium tuberculosis	WRRRPLSSALLSFGLLLGGLPL
Mycobacterium tuberculosis	YAGTLQSLGADIASEQAVLS
Mycobacterium tuberculosis	YAIVNNRQKDAATAQTLQAF
Mycobacterium tuberculosis	YDAYFTDAGGITPGNSV
Mycobacterium tuberculosis	YDTLWQADTDPLPVVFPIVQ
Mycobacterium tuberculosis	YEVRAELPGVDPDKDVDIMV
Mycobacterium tuberculosis	YFVTDPERQEAVLED
Mycobacterium tuberculosis	YQGWQTQWNQALEDLVRAYQ
Mycobacterium tuberculosis	YYQSGLSIVMPVGGQSSFYS
Mycobacterium tuberculosis	KASVPGGGDMGGMDF
Mycobacterium tuberculosis	SHITNPAGLAHQAAAVGQAG
Mycobacterium tuberculosis	VDFGALPPEVNSARMYGGAG
Mycobacterium tuberculosis	ATIPQGEQSTGKIYFDVTGPSPTIV
Mycobacterium tuberculosis	DVTGPSPTIVAMNNGMEDLLIWEP
Mycobacterium tuberculosis	MAAIATFAAPVALAAYPITGKLGSE
Mycobacterium tuberculosis	MKLTTMIKTAVAVVAMAAIATFAAP
Mycobacterium tuberculosis	YPITGKLGSELTMTDTVGQVVLGWK
Mycobacterium tuberculosis	YRVLWQAAGPDTISGATIPQGEQST
Mycobacterium tuberculosis	LIESGVLIPARRPQN
Mycobacterium tuberculosis	LRQHASRYLARVEAG
Mycobacterium tuberculosis	RGRKRTLSDVLNEMR
Mycobacterium tuberculosis	QRCRVHFMRNLYTAV
Mycobacterium tuberculosis	AIDTAAANQLMNNVPQALQQ
Mycobacterium tuberculosis	AMFGYAATAATATEALLPFE
Mycobacterium tuberculosis	AQNGVQAMSSLGSQLGSSLG
Mycobacterium tuberculosis	AYGLTVPPPVIAENRAELMI
Mycobacterium tuberculosis	DAPLITNPGGLLEQAVAVEE
Mycobacterium tuberculosis	FDQLSELWKAISPHLSPLSN
Mycobacterium tuberculosis	GGFGGVSNALRMPPRAYVMPR
Mycobacterium tuberculosis	GSASLVAAAKMWDSVASDLF
Mycobacterium tuberculosis	IAENRAELMILIATNLLGQN
Mycobacterium tuberculosis	INSARMYAGPGSASLVAAAK
Mycobacterium tuberculosis	ISPHLSPLSNIVSMLNNHVS
Mycobacterium tuberculosis	IVSMLNNHVSMTNSGVSMAS
Mycobacterium tuberculosis	LAQPTKSIWPFDQLSELWKA
Mycobacterium tuberculosis	LLEQAVAVEEAIDTAAANQL
Mycobacterium tuberculosis	LPLGQLTNSGGGFGGVSNAL
Mycobacterium tuberculosis	LSVPQAWAAANQAVTPAARA
Mycobacterium tuberculosis	MNNVPQALQQLAQPTKSIWP
Mycobacterium tuberculosis	MTNSGVSMASTLHSMLKGFA
Mycobacterium tuberculosis	MWDSVASDLFSAASAFQSVV
Mycobacterium tuberculosis	NQAVTPAARALPLTSLTSAA
Mycobacterium tuberculosis	QTAPGHMLGGLPLGQLTNSG
Mycobacterium tuberculosis	SAASAFQSVVWGLTTGSWIG
Mycobacterium tuberculosis	SSAGLMVAAASPYVAWMSVT
Mycobacterium tuberculosis	SSGLGAGVAANLGRAASVGS
Mycobacterium tuberculosis	TATEALLPFEDAPLITNPGG
Mycobacterium tuberculosis	TLHSMLKGFAPAAAQAVETA
Mycobacterium tuberculosis	TPAIAVNEAEYGEMWAQDAA
Mycobacterium tuberculosis	VRVAAAAYETAYGLTVPPPV
Mycobacterium tuberculosis	WGLTTGSWIGSSAGLMVAAA
Mycobacterium tuberculosis	YGEMWAQDAAAMFGYAATAA
Mycobacterium tuberculosis	WTNTPTKWDNSFLEI
Mycobacterium tuberculosis	KSLENYIAQTRDKFLSAATSSTPREAPYEL
Mycobacterium tuberculosis	MLVLLVAVLVTAVYAFVHA
Mycobacterium tuberculosis	MRFAQPSALSRFSALTRDWFTSTFAAPTAAQA
Mycobacterium tuberculosis	AIAIAFLAGCSSTKPVSQDTSPKPA
Mycobacterium tuberculosis	EYTVFAPTNAAFDKLPAATIDQLKT
Mycobacterium tuberculosis	GRGCAQYAAQNPTGPGSVAGMAQDP
Mycobacterium tuberculosis	PVTTAAMADPAADLIGRGCAQYAAQ
Mycobacterium tuberculosis	SNNPMLSTLTSALSGKLNPDVNLVD
Mycobacterium tuberculosis	SRIDGTHQTLQGADLTVIGARDDLM
Mycobacterium tuberculosis	SSILTYHVIAGQASPSRIDGTHQTL
Mycobacterium tuberculosis	TVIGARDDLMVNNAGLVCGGVHTAN
Mycobacterium tuberculosis	VSQDTSPKPATSPAAPVTTAAMADP
Mycobacterium tuberculosis	AAAGTAVQDSRSHVYAHQAQ
Mycobacterium tuberculosis	AGAAMLLTPGTAACNRDDVE
Mycobacterium tuberculosis	AGGSTGSLLMALLGDAGVPF
Mycobacterium tuberculosis	AKQYRFVLPGPSLTVAEQEQ
Mycobacterium tuberculosis	ALLALTRAILIRVRNASWQH
Mycobacterium tuberculosis	ALLGDAGVPFRVIPIAASTR
Mycobacterium tuberculosis	ATMITFRLRLPCRTILRVFS
Mycobacterium tuberculosis	CLDELRGAAASAAFVVASGS
Mycobacterium tuberculosis	DHEGVIDSNTTATSAPPRTK
Mycobacterium tuberculosis	EPEQLAAAHELIDRGRAEVV
Mycobacterium tuberculosis	ESFTVNESRTAKQYRFVLPG
Mycobacterium tuberculosis	FLLKASVRELRECVGSELLT
Mycobacterium tuberculosis	GAPRYDPGGGGINVARIVHV
Mycobacterium tuberculosis	GGLQHISSGVFLLKASVREL
Mycobacterium tuberculosis	GIERSGEVNAKPGTKSGDRV
Mycobacterium tuberculosis	GINVARIVHVLGGCSTALFP
Mycobacterium tuberculosis	GIWVDSAGQLVDEPAPPARA
Mycobacterium tuberculosis	IADAALAALGLWLSVAAVAG
Mycobacterium tuberculosis	IRVRNASWQHDIDSLFCTQR
Mycobacterium tuberculosis	ITVPARWVVNGIERSGEVNA
Mycobacterium tuberculosis	KPGTKSGDRVGIWVDSAGQL
Mycobacterium tuberculosis	KPRIITLTMNPALDITTSVD
Mycobacterium tuberculosis	LEAVVMLLAVTVSLLTIPFA
Mycobacterium tuberculosis	LGGCSTALFPAGGSTGSLLM
Mycobacterium tuberculosis	LIDRGRAEVVVVSLGSQGAL
Mycobacterium tuberculosis	LIKSVRLGNAAGAAMLLTPG
Mycobacterium tuberculosis	LPPGVAADYYQRVADICRRS
Mycobacterium tuberculosis	LWLSVAAVAGALLALTRAIL
Mycobacterium tuberculosis	MIATTRDREGATMITFRLRL
Mycobacterium tuberculosis	MTEPAAWDEGKPRIITLTMN
Mycobacterium tuberculosis	PALDITTSVDVVRPTEKMRC
Mycobacterium tuberculosis	PCRTILRVFSRNPLVRGTDR
Mycobacterium tuberculosis	PSLTVAEQEQCLDELRGAAA
Mycobacterium tuberculosis	QRVADICRRSSTPLILDTSG
Mycobacterium tuberculosis	RECVGSELLTEPEQLAAAHE
Mycobacterium tuberculosis	RNPLVRGTDRLEAVVMLLAV
Mycobacterium tuberculosis	RSHVYAHQAQTRHPATATVI
Mycobacterium tuberculosis	RVIPIAASTRESFTVNESRT
Mycobacterium tuberculosis	SAAFVVASGSLPPGVAADYY
Mycobacterium tuberculosis	SSIPMTAVSGVGAGDAMVAA
Mycobacterium tuberculosis	STPLILDTSGGGLQHISSGV
Mycobacterium tuberculosis	TAACNRDDVERFFELAAEPT
Mycobacterium tuberculosis	TATSAPPRTKITVPARWVVN
Mycobacterium tuberculosis	TEVGQDQYVWHPIVNPEASP
Mycobacterium tuberculosis	TRHPATATVIDHEGVIDSNT
Mycobacterium tuberculosis	TVSLLTIPFAAAAGTAVQDS
Mycobacterium tuberculosis	VDEPAPPARAIADAALAALG
Mycobacterium tuberculosis	VGAGDAMVAAITVGLSRGWS
Mycobacterium tuberculosis	VVRPTEKMRCGAPRYDPGGG
Mycobacterium tuberculosis	VVSLGSQGALLATRHASHRF
Mycobacterium tuberculosis	DEARRMWASAQNISG
Mycobacterium tuberculosis	NQAFRNIVNMLHGVR
Mycobacterium tuberculosis	AAFDYADGAAEDELS
Mycobacterium tuberculosis	AAFQAAHARFVAAAA
Mycobacterium tuberculosis	AAFSRMLSLFFRQHI
Mycobacterium tuberculosis	AAGAQLLWQLPLLSI
Mycobacterium tuberculosis	AAGVAAWSLIALMIP
Mycobacterium tuberculosis	AAIHEMFVNTLQMSS
Mycobacterium tuberculosis	AALPLLFFALAGQRI
Mycobacterium tuberculosis	AAQEMMIALRRLREL
Mycobacterium tuberculosis	AAQHRQIVADFCDFL
Mycobacterium tuberculosis	AARLLSIRAMSTKFS
Mycobacterium tuberculosis	AASLLDEDMDALEEA
Mycobacterium tuberculosis	AAVALGFFVWLEGRA
Mycobacterium tuberculosis	AAVDKDAVIVAAAGN
Mycobacterium tuberculosis	AAVIVGSGRIASLYV
Mycobacterium tuberculosis	ADSSKYMITLHTPIA
Mycobacterium tuberculosis	ADVLTMKAVRAATAL
Mycobacterium tuberculosis	ADYNMLLISRLREEA
Mycobacterium tuberculosis	AEKFKEDVINDFVSS
Mycobacterium tuberculosis	AELFRLQTEFVKLQE
Mycobacterium tuberculosis	AEVIRLIRRLLPALV
Mycobacterium tuberculosis	AFNEILRRRAATAVA
Mycobacterium tuberculosis	AGGFGGAGAGIANFL
Mycobacterium tuberculosis	AGISSLIIDPNPMFV
Mycobacterium tuberculosis	AGTLSTFFGVPLVLT
Mycobacterium tuberculosis	AGWLAFFRDLVARGL
Mycobacterium tuberculosis	AGYPAELAYFEVLHE
Mycobacterium tuberculosis	AHESLCFAGANLIPL
Mycobacterium tuberculosis	AHGETVSAVAELIGD
Mycobacterium tuberculosis	AHLIHFAAANLRNPG
Mycobacterium tuberculosis	AILRRRRRIAEPATC
Mycobacterium tuberculosis	AINGDFILIAPEVQE
Mycobacterium tuberculosis	ALGERRLVRLLRLGG
Mycobacterium tuberculosis	ALPRLLRRLVIMGGM
Mycobacterium tuberculosis	ALQSHDDVALVSVMW
Mycobacterium tuberculosis	ALSRVHSMFLGTGGS
Mycobacterium tuberculosis	ALTALIRDPPADSTG
Mycobacterium tuberculosis	ALVAEGIEAIVFRTL
Mycobacterium tuberculosis	ALVEEYLRGLRQAAG
Mycobacterium tuberculosis	AMDYTTIVAAAASES
Mycobacterium tuberculosis	AMHLLLNMWALYVVG
Mycobacterium tuberculosis	AMNEAFVAMLGASAD
Mycobacterium tuberculosis	APPNLIRAILRAPVD
Mycobacterium tuberculosis	APQINFFYYLGEPIV
Mycobacterium tuberculosis	APWQQVLRNLGIDIG
Mycobacterium tuberculosis	AQAVYDFRSIVDYLR
Mycobacterium tuberculosis	AQIIHRITATARHPG
Mycobacterium tuberculosis	AQLGYTIRQLERLLQ
Mycobacterium tuberculosis	AQLSQLISLLPSTLQ
Mycobacterium tuberculosis	AQTSQFVMAMINYED
Mycobacterium tuberculosis	ARFHQQFVQALTASV
Mycobacterium tuberculosis	ARIVIFFVGSVFLLT
Mycobacterium tuberculosis	ARMWIQAATTMASYQ
Mycobacterium tuberculosis	ARTDLLAFTAFPKQI
Mycobacterium tuberculosis	ARVQIHRANDQVRIY
Mycobacterium tuberculosis	ATEVVRRLTATAHRG
Mycobacterium tuberculosis	ATGIVLMLGDQPQVA
Mycobacterium tuberculosis	AVDGRFAVPQILGDE
Mycobacterium tuberculosis	AVHVWLRLPAGRVEI
Mycobacterium tuberculosis	AVITELIAMLRHHHI
Mycobacterium tuberculosis	AVSIGILLSLIAPLG
Mycobacterium tuberculosis	AVVVLKRLPDALADG
Mycobacterium tuberculosis	AVWAFVMVLAFSRHL
Mycobacterium tuberculosis	AYAQRVYQANRAAGS
Mycobacterium tuberculosis	CILAWILVRIINVRS
Mycobacterium tuberculosis	CLGSHLARLELTLLV
Mycobacterium tuberculosis	CRGYDVVILDRYVAS
Mycobacterium tuberculosis	CRRYEVLLIFDEIAT
Mycobacterium tuberculosis	CSEDLLYLSDLDFDV
Mycobacterium tuberculosis	DESWQQFRQELIPLL
Mycobacterium tuberculosis	DFFVAADSAFSSLND
Mycobacterium tuberculosis	DGDRHARGFEDLVEV
Mycobacterium tuberculosis	DGLLAILAAGASLVQ
Mycobacterium tuberculosis	DGLVLNFDDYNELVI
Mycobacterium tuberculosis	DMTKIVGLRARAKAA
Mycobacterium tuberculosis	DNGVGYVGLVASTVR
Mycobacterium tuberculosis	DPINEFFLANTGRPL
Mycobacterium tuberculosis	DPVKGADEVVAFAEE
Mycobacterium tuberculosis	DSFFHLAPLGQSGAL
Mycobacterium tuberculosis	DSTVITDGDIVNIDV
Mycobacterium tuberculosis	DTEVYLDAASLSPFV
Mycobacterium tuberculosis	DTQSMIVTDHRYVPA
Mycobacterium tuberculosis	DVTIRFRRFFSRLQR
Mycobacterium tuberculosis	DYVYNIKANPAVRVR
Mycobacterium tuberculosis	EEIALIARWLAEPGV
Mycobacterium tuberculosis	EEPRLFYMHYWAVDD
Mycobacterium tuberculosis	EGVSILAESAEFESE
Mycobacterium tuberculosis	EHELYVAVLSNALHR
Mycobacterium tuberculosis	EHFGHERYDAFFSLA
Mycobacterium tuberculosis	EHIHRPNTNNVGPII
Mycobacterium tuberculosis	EIGWEAGTAAPDEIP
Mycobacterium tuberculosis	EIVQFLEETFAAYDQ
Mycobacterium tuberculosis	EIYLNTFRHLYGLDC
Mycobacterium tuberculosis	EKSYGLLDDNVYTFL
Mycobacterium tuberculosis	ELADLIEFARTVNEE
Mycobacterium tuberculosis	ELVAAFLWAQFEEAE
Mycobacterium tuberculosis	ELVRADVTTPCLLPE
Mycobacterium tuberculosis	EMLSMLRAMLAPESL
Mycobacterium tuberculosis	ENFFMFIAEEVREYL
Mycobacterium tuberculosis	EPEMLDRLDIVVASV
Mycobacterium tuberculosis	EPYAVWLDDWYARES
Mycobacterium tuberculosis	ERYVGLYLPFLDMSF
Mycobacterium tuberculosis	ESALFFIGVLIVALL
Mycobacterium tuberculosis	ESTNTKIRLLTRIAF
Mycobacterium tuberculosis	ESVFAATVAELESLI
Mycobacterium tuberculosis	ETLYWLAQPGIRESI
Mycobacterium tuberculosis	EVVDYLGIPASARPV
Mycobacterium tuberculosis	FDHEFTFGWDELLSK
Mycobacterium tuberculosis	FFGQNAPAIAAIEAA
Mycobacterium tuberculosis	FFQVLVTQFGSSGGP
Mycobacterium tuberculosis	FLLVPVLILLTVSGR
Mycobacterium tuberculosis	FLMSVGALIIGWLLQ
Mycobacterium tuberculosis	FSLVNFFDAQVGPLS
Mycobacterium tuberculosis	FVDAEDIIAISEEVL
Mycobacterium tuberculosis	FYNEKAFLLTTFDVS
Mycobacterium tuberculosis	GAMVATNFFGINTIP
Mycobacterium tuberculosis	GDCLVAFDAPLVVAN
Mycobacterium tuberculosis	GDGTQLQVMISLDKV
Mycobacterium tuberculosis	GDLRVIILEGQPIHV
Mycobacterium tuberculosis	GFTIANHNAAAVGEI
Mycobacterium tuberculosis	GIVALIALGILEHFD
Mycobacterium tuberculosis	GNGVVALRNAQLVTF
Mycobacterium tuberculosis	GQLLVFDTRRGMVVG
Mycobacterium tuberculosis	GQQYQAMSAQAAAFH
Mycobacterium tuberculosis	GSPLNLLRWTSARSI
Mycobacterium tuberculosis	GTVLVNLINTKLTVA
Mycobacterium tuberculosis	GTVVLTATFALGAAL
Mycobacterium tuberculosis	GWIISNIFGAIPVLG
Mycobacterium tuberculosis	GWSSLGREYAAVAEE
Mycobacterium tuberculosis	GWYLVAATAAAATLR
Mycobacterium tuberculosis	HNDVVTVASAPKLRV
Mycobacterium tuberculosis	HPARRAILIEDLLTH
Mycobacterium tuberculosis	HRDDRYCYFFIPSRK
Mycobacterium tuberculosis	IAGMRLLVIKPEPLA
Mycobacterium tuberculosis	IAYPVLWRHLTAIVA
Mycobacterium tuberculosis	ICVRVAEQLAELSSE
Mycobacterium tuberculosis	IDLNVLLSAAINFFL
Mycobacterium tuberculosis	IGLVLIAVLVFVPRV
Mycobacterium tuberculosis	IGLVTQTINDFYFVI
Mycobacterium tuberculosis	IGRNFYRALLAQQEQ
Mycobacterium tuberculosis	IIPEYLFIQSSTDLR
Mycobacterium tuberculosis	IISDVADIIKGTLGE
Mycobacterium tuberculosis	ILAKYVQLDFFRHVD
Mycobacterium tuberculosis	ILPIAEMSVVAMEFG
Mycobacterium tuberculosis	INLIIHYVDRPGALG
Mycobacterium tuberculosis	IPVMAYLVGLFAWVL
Mycobacterium tuberculosis	ITPDEGAYAFEALLR
Mycobacterium tuberculosis	IVQINGRHFDLRAQG
Mycobacterium tuberculosis	KAAIELIADHQLTVL
Mycobacterium tuberculosis	KAGLDRLRSVVHSLI
Mycobacterium tuberculosis	KPLVLILDDFAMREH
Mycobacterium tuberculosis	LALVGFLGGLITGIS
Mycobacterium tuberculosis	LAVRYGISSLEEAQA
Mycobacterium tuberculosis	LAWLVQASANSAAMA
Mycobacterium tuberculosis	LDWFCLFSSAAALTG
Mycobacterium tuberculosis	LDYLRRMTVFLQGLM
Mycobacterium tuberculosis	LENDNQLLYNYPGAL
Mycobacterium tuberculosis	LGALTIVPRLVAHPT
Mycobacterium tuberculosis	LGDIVYVHGAVISSR
Mycobacterium tuberculosis	LIILRKRENFRRAFS
Mycobacterium tuberculosis	LLSTRGYITAEKIRS
Mycobacterium tuberculosis	LLVIPVALSASIIRL
Mycobacterium tuberculosis	LNYRPLLPKDRRMII
Mycobacterium tuberculosis	LPLLVPLRAIPLLGN
Mycobacterium tuberculosis	LQSLWANFYELLADA
Mycobacterium tuberculosis	LQVVLRGYASMVAEL
Mycobacterium tuberculosis	LRIAAKIYSEADEAW
Mycobacterium tuberculosis	LRLLVIALKHNVILN
Mycobacterium tuberculosis	LTAIRYQIVVMYLLL
Mycobacterium tuberculosis	LTLNEIHAFIKDPLG
Mycobacterium tuberculosis	LVAQEAAAAGTPLVT
Mycobacterium tuberculosis	LVILLIIYRNPITMV
Mycobacterium tuberculosis	LVLVIDDEPQILRAL
Mycobacterium tuberculosis	LYRPGLVHIYHALTW
Mycobacterium tuberculosis	MAEAWFETVAIAQQR
Mycobacterium tuberculosis	MAFLRSVSCLAAAVF
Mycobacterium tuberculosis	MFVLRSHAAGLLREG
Mycobacterium tuberculosis	MHVSFVMAYPEMLAA
Mycobacterium tuberculosis	MRNVRLFRALLGVDK
Mycobacterium tuberculosis	MVWQREKLLQVNEIG
Mycobacterium tuberculosis	MWDPDVYLAFSGHRN
Mycobacterium tuberculosis	MYRELLELVAADVES
Mycobacterium tuberculosis	NLAICLVLIYAIALV
Mycobacterium tuberculosis	NPFPFLRQIIANQQV
Mycobacterium tuberculosis	NPGLLRFLPQLSERL
Mycobacterium tuberculosis	NQGGWMLSRASAMEL
Mycobacterium tuberculosis	NQRQKFNPLVRLDSI
Mycobacterium tuberculosis	PALFVFRPLLNLALR
Mycobacterium tuberculosis	QAARGIRPLFDDITE
Mycobacterium tuberculosis	QAFRSRFGENFFYIL
Mycobacterium tuberculosis	QASPDLLRGLLSTFI
Mycobacterium tuberculosis	QAYLALRAWGLPVSE
Mycobacterium tuberculosis	QQIKFAALSARAVAL
Mycobacterium tuberculosis	QRPRMLYDYFHQLFA
Mycobacterium tuberculosis	QTLVYKGMLTTPQLK
Mycobacterium tuberculosis	RARQGFRDIEFHPTI
Mycobacterium tuberculosis	RCALHWFPGSHLLHV
Mycobacterium tuberculosis	RGKVVLIDFWAYPCI
Mycobacterium tuberculosis	RQSGATIADVLAEKE
Mycobacterium tuberculosis	RRDIELIHEQLADAG
Mycobacterium tuberculosis	RRPLLVAVSWAIFAL
Mycobacterium tuberculosis	RRSFYRIFFDSGFTP
Mycobacterium tuberculosis	RSAFRLSPPVLSGAM
Mycobacterium tuberculosis	RVIEDALRFYFESHE
Mycobacterium tuberculosis	RVLLAGWEQFDEPVD
Mycobacterium tuberculosis	RVPEDLLAMVVAVEQ
Mycobacterium tuberculosis	SARLRLLRDRLVEGV
Mycobacterium tuberculosis	SLFAALNIAAVVAVL
Mycobacterium tuberculosis	SPEEILDVIADFEAM
Mycobacterium tuberculosis	SQVIEAVNLFRANVI
Mycobacterium tuberculosis	SSTATSGAAVVSPAE
Mycobacterium tuberculosis	SSYAATEVANAAAAS
Mycobacterium tuberculosis	STIFPFRRLFMVADV
Mycobacterium tuberculosis	TCNYGQVVAALNATD
Mycobacterium tuberculosis	TDAMRKVTGMHVRLA
Mycobacterium tuberculosis	TGIFGLVLVICVVLI
Mycobacterium tuberculosis	TPVQSQRVDPSAASG
Mycobacterium tuberculosis	TVRYRIRRIEQLLST
Mycobacterium tuberculosis	VADIHFQPRYIFAAI
Mycobacterium tuberculosis	VDHLERMLSLDNAFT
Mycobacterium tuberculosis	VDLIAHGTAARIYRL
Mycobacterium tuberculosis	VDVEDGRVIVDEYQR
Mycobacterium tuberculosis	VGGAGFATDFEPVDH
Mycobacterium tuberculosis	VTVDAAVLAAIDADA
Mycobacterium tuberculosis	VVSREHLIQQAIAAN
Mycobacterium tuberculosis	VYLVWRFIVPLVGRL
Mycobacterium tuberculosis	WFINWYLPISQLFYN
Mycobacterium tuberculosis	YAAALVAMPTLAELA
Mycobacterium tuberculosis	YASVEAANASPLQVA
Mycobacterium tuberculosis	YLGLEVLTRARAALT
Mycobacterium tuberculosis	YLLDFLRQSGNTPIV
Mycobacterium tuberculosis	YRIAARPGAVTRRAA
Mycobacterium tuberculosis	EVIRILRRRSLAALRAQAEPVSTAAYGRFLPA
Mycobacterium tuberculosis	MLLRKGTVYVLVIRADLVNAMVAHA
Mycobacterium tuberculosis	LRTDLDRFWTRALTGYAQLI
Mycobacterium tuberculosis	AEKVRNLPAGHGLNA
Mycobacterium tuberculosis	AVGVAALLPLPTVVA
Mycobacterium tuberculosis	DAVAAVVAPVGVLVY
Streptococcus pyogenes	AKKQVEKALEEANSKLAALE
Streptococcus pyogenes	APQAGTKPNQNKAPMKETKR
Streptococcus pyogenes	AVTRGTINDPQRAKEALDYE
Streptococcus pyogenes	DKLKQQRDTLSTQKETLEREVQN
Streptococcus pyogenes	EANSKLAALEKLNKELEESK
Streptococcus pyogenes	EKDIQFGREVHAADLLRHKQEIAEK
Streptococcus pyogenes	ELAKLRAGKASDSQTPDTKP
Streptococcus pyogenes	GNKAVPGKGQAPQAGTKPNQ
Streptococcus pyogenes	KLNKELEESKKLTEKEKAEL
Streptococcus pyogenes	KLTEKEKAELQAKLEAEAKA
Streptococcus pyogenes	KQKVLSLEQQLAVTKENAKKDFE
Streptococcus pyogenes	KSNGYKGDWYVQQLKMLNRDLEQ
Streptococcus pyogenes	LERKTAELTSEKKEHEAENDK
Streptococcus pyogenes	LKEQLAKQAEELAKLRAGKA
Streptococcus pyogenes	NKAPMKETKRQLPSTGETAN
Streptococcus pyogenes	NLTAELDKVKEEKQISDASRQG
Streptococcus pyogenes	NRDLEQAYNELSGEA
Streptococcus pyogenes	PFFTAAALTVMATAGVAAVV
Streptococcus pyogenes	QAKLEAEAKALKEQLAKQAE
Streptococcus pyogenes	QLPSTGETANPFFTAAALTV
Streptococcus pyogenes	SDSQTPDTKPGNKAVPGKGQ
Streptococcus pyogenes	TIGTLKKILDETVKDKIA
Streptococcus pyogenes	TRQELANKQQESKEN
Streptococcus pyogenes	VATRSQTDTLEKVQERADKF
Streptococcus pyogenes	VKDKIAKEQENKETIGTL
Streptococcus pyogenes	KLEEQNKISEASRKGLRRDL
Streptococcus pyogenes	LDASREAKKQLEAEQQKLEE
