# Supplementary material for: Peptide presentation by HLA-DQ molecules is associated with the development of immune tolerance
Source: PeerJ. 2018 Jul 3;6:e5118. doi: 10.7717/peerj.5118 (PMC6034589; doi:10.7717/peerj.5118)
Supplement: Table S3 [file peerj-06-5118-s003.xlsx]

## Sheet: Alleles
Allele	Disease	OR	P
DQA10101	Rheumatoid arthritis	1.359	5.92e-06
DQA10102	Type 1 diabetes	0.327	1.309e-17
DQA10102	Rheumatoid arthritis	0.702	4.016e-07
DQA10102	Multiple sclerosis	2.672	6.321e-16
DQA10103	Type 1 diabetes	0.335	1.911e-06
DQA10201	Rheumatoid arthritis	0.66	4.006e-07
DQA10301	Rheumatoid arthritis	1.7	5.607e-17
DQA10301	Type 1 diabetes	3.178	2.319e-31
DQA10401	Primary biliary cirrhosis	2.852	3.834e-08
DQA10501	Type 1 diabetes	1.803	7.543e-10
DQA10501	Graves' disease	1.804	4.501e-06
DQA10501	Celiac disease	3.784	2.164e-07
DQB10201	Graves' disease	1.846	4.067e-06
DQB10201	Type 1 diabetes	2.934	2.478e-29
DQB10201	Celiac disease	4.811	2.934e-11
DQB10301	Type 1 diabetes	0.44	1.946e-11
DQB10302	Rheumatoid arthritis	1.56	2.475e-10
DQB10302	Type 1 diabetes	4.42	4.613e-54
DQB10402	Primary biliary cirrhosis	2.967	2.788e-08
DQB10501	Rheumatoid arthritis	1.521	1.639e-09
DQB10602	Type 1 diabetes	0.205	6.077e-17
DQB10602	Multiple sclerosis	3.475	4.425e-25
DRB10101	Rheumatoid arthritis	1.591	1.365e-10
DRB10301	Graves' disease	1.9	1.334e-06
DRB10301	Type 1 diabetes	2.938	2.162e-29
DRB10301	Celiac disease	4.85	2.333e-11
DRB10401	Rheumatoid arthritis	2.018	2.144e-25
DRB10401	Type 1 diabetes	2.816	1.182e-26
DRB10701	Rheumatoid arthritis	0.66	4.116e-07
DRB10801	Primary biliary cirrhosis	3.319	2.725e-09
DRB11501	Type 1 diabetes	0.225	8.188e-17
DRB11501	Multiple sclerosis	3.357	8.032e-24

## Sheet: Amino acids
Locus	Position	Amino Acid	Disease	OR	P
DQA1	52	R	Type 1 diabetes	4.682	9.054e-19
DQA1	53	R	Type 1 diabetes	2.408	7.414e-16
DQB1	90	I	Type 1 diabetes	0.31	3.089e-32
DQB1	90	T	Type 1 diabetes	0.316	2.247e-31
DQB1	89	G	Type 1 diabetes	0.31	3.089e-32
DQB1	89	T	Type 1 diabetes	0.316	2.247e-31
DQB1	86	A	Type 1 diabetes	0.289	9.425e-33
DQB1	86	E	Type 1 diabetes	0.316	2.247e-31
DQB1	86	EG	Type 1 diabetes	0.295	5.741e-32
DQB1	86	Ex	Type 1 diabetes	0.31	3.146e-32
DQB1	85	L	Type 1 diabetes	0.316	2.247e-31
DQB1	85	V	Type 1 diabetes	0.31	3.089e-32
DQB1	74	A	Type 1 diabetes	2.03	1.883e-13
DQB1	71	A	Type 1 diabetes	0.563	2.58e-06
DQB1	71	K	Type 1 diabetes	2.03	1.883e-13
DQB1	71	KD	Type 1 diabetes	1.993	1.449e-12
DQB1	70	G	Type 1 diabetes	0.295	1.761e-31
DQB1	70	R	Type 1 diabetes	0.328	9.189e-29
DQB1	57	A	Type 1 diabetes	3.893	3.916e-27
DQB1	57	AS	Type 1 diabetes	3.7	5.065e-25
DQB1	57	AV	Type 1 diabetes	0.199	1.951e-60
DQB1	57	D	Type 1 diabetes	0.206	1.391e-57
DQB1	30	H	Type 1 diabetes	0.531	1.295e-09
DQB1	30	S	Type 1 diabetes	2.03	1.883e-13
DQB1	26	L	Type 1 diabetes	0.422	7.424e-19
DQB1	26	Y	Type 1 diabetes	0.422	1.516e-12
DQB1	13	A	Type 1 diabetes	0.422	1.516e-12
DQB1	13	G	Type 1 diabetes	0.422	1.53e-12
DQB1	9	F	Type 1 diabetes	0.303	8.507e-16
DQB1	9	Y	Type 1 diabetes	0.295	9.803e-17
DQB1	9	YL	Type 1 diabetes	0.303	8.587e-16
DQB1	9	Yx	Type 1 diabetes	0.295	9.803e-17
DQB1	90	I	Multiple sclerosis	1.991	1.637e-06
DQB1	90	T	Multiple sclerosis	1.977	2.072e-06
DQB1	89	G	Multiple sclerosis	1.991	1.637e-06
DQB1	89	T	Multiple sclerosis	1.977	2.072e-06
DQB1	86	A	Multiple sclerosis	2.153	2.64e-08
DQB1	86	E	Multiple sclerosis	1.977	2.072e-06
DQB1	86	EG	Multiple sclerosis	2.137	3.55e-08
DQB1	86	Ex	Multiple sclerosis	1.991	1.623e-06
DQB1	85	L	Multiple sclerosis	1.977	2.072e-06
DQB1	85	V	Multiple sclerosis	1.991	1.637e-06
DQB1	70	G	Multiple sclerosis	2.069	7.809e-08
DQB1	70	R	Multiple sclerosis	2.162	5.652e-08
DQB1	30	H	Multiple sclerosis	0.537	1.898e-06
DQB1	26	L	Multiple sclerosis	0.573	3.371e-06
DQB1	9	F	Multiple sclerosis	3.275	1.237e-22
DQB1	9	Y	Multiple sclerosis	3.288	1.186e-22
DQB1	9	YL	Multiple sclerosis	3.276	1.209e-22
DQB1	9	Yx	Multiple sclerosis	3.288	1.186e-22
DQB1	74	A	Celiac disease	5.917	7.081e-10
DQB1	71	K	Celiac disease	5.917	7.081e-10
DQB1	71	KD	Celiac disease	4.988	2.518e-08
DQB1	57	A	Celiac disease	5.614	1.193e-06
DQB1	57	AS	Celiac disease	5.26	2.963e-06
DQB1	57	AV	Celiac disease	0.314	4.505e-07
DQB1	57	D	Celiac disease	0.316	5.222e-07
DQB1	30	S	Celiac disease	5.917	7.081e-10
DQB1	71	D	Primary biliary cirrhosis	2.881	4.256e-08
DQB1	70	E	Primary biliary cirrhosis	2.881	4.256e-08
DQB1	26	L	Rheumatoid arthritis	1.372	2.666e-06
